# Supplementary material for: 5-Iodo-2,7-dimethyl-3-(4-methyl­phenyl­sulfon­yl)-1-benzofuran
Source: Acta Crystallogr Sect E Struct Rep Online. 2012 Sep 8;68(Pt 10):o2893. doi: 10.1107/S1600536812037932 (PMC3470245; doi:10.1107/S1600536812037932)
Supplement: Supplementary file 1 [file e-68-o2893-sup1.cif]

##############################################################################
#                                                                            #
# This CIF contains the data in a paper accepted for publication in          #
# Acta Crystallographica Section E. It conforms to the requirements of       #
# Notes for Authors for Acta Crystallographica Section E, and has been       #
# peer reviewed under the auspices of the IUCr Commission on Journals.       #
#                                                                            #
# Full details of the Crystallographic Information File format               #
# are given in the paper "The Crystallographic Information File (CIF):       #
# a New Standard Archive File for Crystallography" by S. R. Hall, F. H.      #
# Allen and I. D. Brown [Acta Cryst. (1991), A47, 655-685].                  #
#                                                                            #
# The current version of the core CIF dictionary is obtainable from          #
# ftp://ftp.iucr.org/pub/cif_core.dic.                                       #
#                                                                            #
# Software is freely available for graphical display of the structure(s)     #
# in this CIF. For information consult the CIF software page                 #
# http://www.iucr.org/resources/cif/software.                                #
#                                                                            #
# This file may be used for bona fide research purposes within the           #
# scientific community so long as proper attribution is given to the journal # 
# article from which it was obtained.                                        #
#                                                                            #
##############################################################################
data_global
_audit_creation_method     'form.cif (version 2.0)'
_journal_data_validation_number     ?
_journal_date_recd_electronic     2012-08-14
_journal_date_accepted     2012-09-04
_journal_name_full     'Acta Crystallographica, Section E'
_journal_year     2012
_journal_volume     68
_journal_issue     10
_journal_page_first     o2893
_journal_page_last     o2893
_journal_paper_category     QO
_journal_paper_doi     10.1107/S1600536812037932
_journal_coeditor_code     IM2395
_publ_contact_author_name     'Prof. Uk Lee'
_publ_contact_author_address
;
Department of Chemistry, Pukyong National University, 599-1 Daeyeon 3-dong
Nam-gu, Busan 608-737, Republic of Korea
;
_publ_contact_author_email     'uklee@pknu.ac.kr'
_publ_contact_author_fax     '+82-51-629-5583'
_publ_contact_author_phone     '+82-51-629-5596'
_publ_section_title
;
5-Iodo-2,7-dimethyl-3-(4-methylphenylsulfonyl)-1-benzofuran
;
loop_
    _publ_author_name
    _publ_author_address
    'Choi, Hong Dae'
;
 Department of Chemistry, Dongeui University, San 24 Kaya-dong
 Busanjin-gu, Busan 614-714, Republic of Korea
;
    'Seo, Pil Ja'
;
 Department of Chemistry, Dongeui University, San 24 Kaya-dong
 Busanjin-gu, Busan 614-714, Republic of Korea
;
    'Lee, Uk'
;
 Department of Chemistry, Pukyong National University,
 599-1 Daeyeon 3-dong
 Nam-gu, Busan 608-737, Republic of Korea
;
data_I
_chemical_name_systematic
;
5-Iodo-2,7-dimethyl-3-(4-methylphenylsulfonyl)-1-benzofuran
;
_chemical_name_common     ?
_chemical_formula_moiety     'C17 H15 I O3 S'
_chemical_formula_sum     'C17 H15 I O3 S'
_chemical_formula_iupac     'C17 H15 I O3 S'
_chemical_formula_weight     426.25
_chemical_melting_point     ?
_symmetry_cell_setting     monoclinic
_symmetry_space_group_name_H-M     'P 21/n '
_symmetry_space_group_name_Hall     '-P 2yn'
loop_
    _symmetry_equiv_pos_as_xyz
    'x, y, z'
    '-x+1/2, y+1/2, -z+1/2'
    '-x, -y, -z'
    'x-1/2, -y-1/2, z-1/2'
_cell_length_a     11.5480(5)
_cell_length_b     9.9394(4)
_cell_length_c     14.8911(6)
_cell_angle_alpha     90.00
_cell_angle_beta     107.6110(10)
_cell_angle_gamma     90.00
_cell_volume     1629.10(12)
_cell_formula_units_Z     4
_cell_measurement_reflns_used     7311
_cell_measurement_theta_min     2.50
_cell_measurement_theta_max     28.31
_cell_measurement_temperature     173(2)
_exptl_crystal_description     'block'
_exptl_crystal_colour     'colourless'
_exptl_crystal_size_max     0.325
_exptl_crystal_size_mid     0.272
_exptl_crystal_size_min     0.224
_exptl_crystal_density_diffrn     1.738
_exptl_crystal_density_meas     ?
_exptl_crystal_density_method     'not measured'
_exptl_crystal_F_000     840
_exptl_absorpt_coefficient_mu     2.103
_exptl_absorpt_correction_type     multi-scan
_exptl_absorpt_process_details     '(<i>SADABS</i>; Bruker, 2009)'
_exptl_absorpt_correction_T_min     0.6340
_exptl_absorpt_correction_T_max     0.7457
_exptl_special_details
;
;
_diffrn_ambient_temperature     173(2)
_diffrn_radiation_type     MoK\a
_diffrn_radiation_wavelength     0.71073
_diffrn_radiation_source     'rotating anode'
_diffrn_radiation_monochromator     'graphite multilayer'
_diffrn_measurement_device_type     'Bruker SMART APEXII CCD'
_diffrn_measurement_method     '\f and \w scans'
_diffrn_detector_area_resol_mean     10.0
_diffrn_reflns_number     16012
_diffrn_reflns_av_R_equivalents     0.0278
_diffrn_reflns_av_sigmaI/netI     0.0243
_diffrn_reflns_theta_min     1.97
_diffrn_reflns_theta_max     28.37
_diffrn_reflns_theta_full     28.37
_diffrn_measured_fraction_theta_max     0.998
_diffrn_measured_fraction_theta_full     0.998
_diffrn_reflns_limit_h_min     -15
_diffrn_reflns_limit_h_max     15
_diffrn_reflns_limit_k_min     -11
_diffrn_reflns_limit_k_max     13
_diffrn_reflns_limit_l_min     -19
_diffrn_reflns_limit_l_max     19
_diffrn_standards_number     0
_diffrn_standards_interval_count     ?
_diffrn_standards_interval_time     ?
_diffrn_standards_decay_%     ?
_refine_special_details
;
 Refinement of F^2^ against ALL reflections.  The weighted R-factor wR and
 goodness of fit S are based on F^2^, conventional R-factors R are based
 on F, with F set to zero for negative F^2^. The threshold expression of
 F^2^ > 2sigma(F^2^) is used only for calculating R-factors(gt) etc. and is
 not relevant to the choice of reflections for refinement.  R-factors based
 on F^2^ are statistically about twice as large as those based on F, and R-
 factors based on ALL data will be even larger.
;
_reflns_number_total     4075
_reflns_number_gt     3619
_reflns_threshold_expression     I>2\s(I)
_refine_ls_structure_factor_coef     Fsqd
_refine_ls_matrix_type     full
_refine_ls_R_factor_all     0.0309
_refine_ls_R_factor_gt     0.0268
_refine_ls_wR_factor_gt     0.0674
_refine_ls_wR_factor_ref     0.0695
_refine_ls_goodness_of_fit_ref     1.053
_refine_ls_restrained_S_all     1.053
_refine_ls_number_reflns     4075
_refine_ls_number_parameters     202
_refine_ls_number_restraints     0
_refine_ls_hydrogen_treatment     constr
_refine_ls_weighting_scheme     calc
_refine_ls_weighting_details
         'calc w=1/[\s^2^(Fo^2^)+(0.0382P)^2^+0.5412P] where P=(Fo^2^+2Fc^2^)/3'
_atom_sites_solution_hydrogens     difmap
_atom_sites_solution_primary     direct
_atom_sites_solution_secondary     difmap
_refine_ls_shift/su_max     0.001
_refine_ls_shift/su_mean     0.000
_refine_diff_density_max     0.488
_refine_diff_density_min     -0.910
_refine_ls_extinction_method     none
_refine_ls_extinction_coef     ?
loop_
    _atom_type_symbol
    _atom_type_description
    _atom_type_scat_dispersion_real
    _atom_type_scat_dispersion_imag
    _atom_type_scat_source
    'C' 'C' 0.0033 0.0016
                         'International Tables Vol C Tables 4.2.6.8 and 6.1.1.4'
    'H' 'H' 0.0000 0.0000
                         'International Tables Vol C Tables 4.2.6.8 and 6.1.1.4'
    'O' 'O' 0.0106 0.0060
                         'International Tables Vol C Tables 4.2.6.8 and 6.1.1.4'
    'S' 'S' 0.1246 0.1234
                         'International Tables Vol C Tables 4.2.6.8 and 6.1.1.4'
    'I' 'I' -0.4742 1.8119
                         'International Tables Vol C Tables 4.2.6.8 and 6.1.1.4'
_computing_data_collection     '<i>APEX2</i> (Bruker, 2009)'
_computing_cell_refinement     '<i>SAINT</i> (Bruker, 2009)'
_computing_data_reduction     '<i>SAINT</i> (Bruker, 2009)'
_computing_structure_solution     '<i>SHELXS97</i> (Sheldrick, 2008)'
_computing_structure_refinement     '<i>SHELXL97</i> (Sheldrick, 2008)'
_computing_molecular_graphics
        '<i>ORTEP-3</i> (Farrugia, 1997) and <i>DIAMOND</i> (Brandenburg, 1998)'
_computing_publication_material     '<i>SHELXL97</i> (Sheldrick, 2008)'
loop_
    _atom_site_type_symbol
    _atom_site_label
    _atom_site_fract_x
    _atom_site_fract_y
    _atom_site_fract_z
    _atom_site_U_iso_or_equiv
    _atom_site_adp_type
    _atom_site_calc_flag
    _atom_site_refinement_flags
    _atom_site_occupancy
    _atom_site_symmetry_multiplicity
    _atom_site_disorder_assembly
    _atom_site_disorder_group
    I I1 0.279119(14) 0.635214(15) 0.727688(10) 0.03911(7) Uani d . 1 2 . .
    S S1 0.28800(5) 0.38147(4) 0.33837(3) 0.02292(10) Uani d . 1 2 . .
    O O1 0.02336(13) 0.22668(14) 0.42013(11) 0.0294(3) Uani d . 1 2 . .
    O O2 0.23919(16) 0.36296(14) 0.23798(11) 0.0318(3) Uani d . 1 2 . .
    O O3 0.32866(14) 0.51329(13) 0.37468(10) 0.0294(3) Uani d . 1 2 . .
    C C1 0.17945(18) 0.33310(19) 0.39126(14) 0.0235(4) Uani d . 1 2 . .
    C C2 0.17346(18) 0.37898(17) 0.48211(14) 0.0230(4) Uani d . 1 2 . .
    C C3 0.23659(18) 0.47147(19) 0.54969(14) 0.0258(4) Uani d . 1 2 . .
    H H3 0.3051 0.5191 0.5435 0.031 Uiso calc R 1 2 . .
    C C4 0.1941(2) 0.4900(2) 0.62619(14) 0.0278(4) Uani d . 1 2 . .
    C C5 0.0950(2) 0.4200(2) 0.63774(15) 0.0303(4) Uani d . 1 2 . .
    H H5 0.0701 0.4369 0.6920 0.036 Uiso calc R 1 2 . .
    C C6 0.03155(19) 0.3262(2) 0.57189(15) 0.0290(4) Uani d . 1 2 . .
    C C7 0.07526(18) 0.31046(19) 0.49528(14) 0.0253(4) Uani d . 1 2 . .
    C C8 0.08764(19) 0.2427(2) 0.35754(15) 0.0277(4) Uani d . 1 2 . .
    C C9 -0.0757(2) 0.2491(3) 0.58031(19) 0.0416(5) Uani d . 1 2 . .
    H H9A -0.1400 0.2503 0.5197 0.062 Uiso calc R 1 2 . .
    H H9B -0.1058 0.2906 0.6286 0.062 Uiso calc R 1 2 . .
    H H9C -0.0518 0.1560 0.5981 0.062 Uiso calc R 1 2 . .
    C C10 0.0456(2) 0.1610(2) 0.27101(18) 0.0397(5) Uani d . 1 2 . .
    H H10A 0.0914 0.1860 0.2278 0.059 Uiso calc R 1 2 . .
    H H10B -0.0412 0.1772 0.2406 0.059 Uiso calc R 1 2 . .
    H H10C 0.0587 0.0654 0.2872 0.059 Uiso calc R 1 2 . .
    C C11 0.40852(17) 0.26776(18) 0.38089(13) 0.0222(4) Uani d . 1 2 . .
    C C12 0.4107(2) 0.15132(19) 0.32984(14) 0.0260(4) Uani d . 1 2 . .
    H H12 0.3491 0.1343 0.2722 0.031 Uiso calc R 1 2 . .
    C C13 0.5049(2) 0.0601(2) 0.36479(15) 0.0288(4) Uani d . 1 2 . .
    H H13 0.5070 -0.0200 0.3305 0.035 Uiso calc R 1 2 . .
    C C14 0.59577(19) 0.0837(2) 0.44849(15) 0.0277(4) Uani d . 1 2 . .
    C C15 0.59026(19) 0.2003(2) 0.49941(15) 0.0279(4) Uani d . 1 2 . .
    H H15 0.6511 0.2167 0.5576 0.033 Uiso calc R 1 2 . .
    C C16 0.49679(19) 0.2923(2) 0.46593(14) 0.0257(4) Uani d . 1 2 . .
    H H16 0.4933 0.3712 0.5009 0.031 Uiso calc R 1 2 . .
    C C17 0.6981(2) -0.0151(2) 0.48381(19) 0.0383(5) Uani d . 1 2 . .
    H H17A 0.6676 -0.1066 0.4671 0.057 Uiso calc R 1 2 . .
    H H17B 0.7315 -0.0075 0.5524 0.057 Uiso calc R 1 2 . .
    H H17C 0.7620 0.0044 0.4549 0.057 Uiso calc R 1 2 . .
loop_
    _atom_site_aniso_label
    _atom_site_aniso_U_11
    _atom_site_aniso_U_22
    _atom_site_aniso_U_33
    _atom_site_aniso_U_12
    _atom_site_aniso_U_13
    _atom_site_aniso_U_23
    I1 0.03727(11) 0.04423(10) 0.03268(10) -0.00198(6) 0.00588(7) -0.01371(6)
    S1 0.0247(2) 0.0226(2) 0.0205(2) -0.00060(17) 0.00545(19) 0.00125(16)
    O1 0.0244(7) 0.0299(7) 0.0336(8) -0.0057(6) 0.0082(6) -0.0044(6)
    O2 0.0369(9) 0.0364(8) 0.0192(7) 0.0038(6) 0.0040(7) 0.0024(5)
    O3 0.0339(8) 0.0217(6) 0.0328(8) -0.0032(6) 0.0106(7) 0.0010(5)
    C1 0.0213(9) 0.0236(8) 0.0248(9) 0.0005(7) 0.0058(8) 0.0001(7)
    C2 0.0209(9) 0.0219(8) 0.0249(9) 0.0031(7) 0.0052(8) 0.0016(7)
    C3 0.0222(10) 0.0263(9) 0.0278(10) -0.0010(7) 0.0058(8) 0.0002(7)
    C4 0.0268(10) 0.0294(9) 0.0238(10) 0.0019(8) 0.0027(8) -0.0011(7)
    C5 0.0296(11) 0.0363(10) 0.0268(10) 0.0041(9) 0.0113(9) 0.0037(8)
    C6 0.0239(10) 0.0313(10) 0.0319(11) 0.0017(8) 0.0087(9) 0.0058(8)
    C7 0.0220(10) 0.0230(9) 0.0290(10) 0.0001(7) 0.0047(8) 0.0004(7)
    C8 0.0242(10) 0.0264(9) 0.0315(11) 0.0000(8) 0.0068(8) -0.0023(8)
    C9 0.0330(13) 0.0508(14) 0.0434(13) -0.0100(10) 0.0153(11) 0.0022(11)
    C10 0.0372(13) 0.0400(12) 0.0421(13) -0.0113(10) 0.0124(11) -0.0185(10)
    C11 0.0215(9) 0.0230(8) 0.0221(9) -0.0015(7) 0.0063(7) 0.0015(7)
    C12 0.0273(10) 0.0271(9) 0.0226(9) -0.0037(8) 0.0062(8) -0.0027(7)
    C13 0.0328(11) 0.0248(9) 0.0314(10) -0.0008(8) 0.0137(9) -0.0004(7)
    C14 0.0249(10) 0.0277(9) 0.0332(11) -0.0017(8) 0.0127(9) 0.0070(8)
    C15 0.0222(10) 0.0345(10) 0.0250(10) -0.0055(8) 0.0041(8) 0.0020(8)
    C16 0.0262(10) 0.0267(9) 0.0246(9) -0.0042(8) 0.0082(8) -0.0023(7)
    C17 0.0308(12) 0.0344(11) 0.0489(14) 0.0051(9) 0.0108(11) 0.0111(10)
_geom_special_details
;
 All esds (except the esd in the dihedral angle between two l.s. planes)
 are estimated using the full covariance matrix.  The cell esds are taken
 into account individually in the estimation of esds in distances, angles
 and torsion angles; correlations between esds in cell parameters are only
 used when they are defined by crystal symmetry.  An approximate (isotropic)
 treatment of cell esds is used for estimating esds involving l.s. planes.
;
loop_
    _geom_bond_atom_site_label_1
    _geom_bond_atom_site_label_2
    _geom_bond_site_symmetry_2
    _geom_bond_distance
    _geom_bond_publ_flag
    I1 C4 . 2.106(2) ?
    S1 O3 . 1.4408(14) ?
    S1 O2 . 1.4410(16) ?
    S1 C1 . 1.738(2) ?
    S1 C11 . 1.7556(19) ?
    O1 C8 . 1.365(2) ?
    O1 C7 . 1.378(2) ?
    C1 C8 . 1.364(3) ?
    C1 C2 . 1.449(3) ?
    C2 C7 . 1.387(3) ?
    C2 C3 . 1.395(3) ?
    C3 C4 . 1.382(3) ?
    C3 H3 . 0.9500 ?
    C4 C5 . 1.394(3) ?
    C5 C6 . 1.391(3) ?
    C5 H5 . 0.9500 ?
    C6 C7 . 1.389(3) ?
    C6 C9 . 1.494(3) ?
    C8 C10 . 1.476(3) ?
    C9 H9A . 0.9800 ?
    C9 H9B . 0.9800 ?
    C9 H9C . 0.9800 ?
    C10 H10A . 0.9800 ?
    C10 H10B . 0.9800 ?
    C10 H10C . 0.9800 ?
    C11 C16 . 1.386(3) ?
    C11 C12 . 1.389(3) ?
    C12 C13 . 1.390(3) ?
    C12 H12 . 0.9500 ?
    C13 C14 . 1.385(3) ?
    C13 H13 . 0.9500 ?
    C14 C15 . 1.396(3) ?
    C14 C17 . 1.504(3) ?
    C15 C16 . 1.387(3) ?
    C15 H15 . 0.9500 ?
    C16 H16 . 0.9500 ?
    C17 H17A . 0.9800 ?
    C17 H17B . 0.9800 ?
    C17 H17C . 0.9800 ?
loop_
    _geom_angle_atom_site_label_1
    _geom_angle_atom_site_label_2
    _geom_angle_atom_site_label_3
    _geom_angle_site_symmetry_1
    _geom_angle_site_symmetry_3
    _geom_angle
    _geom_angle_publ_flag
    O3 S1 O2 . . 119.09(9) ?
    O3 S1 C1 . . 106.23(9) ?
    O2 S1 C1 . . 108.99(10) ?
    O3 S1 C11 . . 108.50(9) ?
    O2 S1 C11 . . 108.09(9) ?
    C1 S1 C11 . . 105.09(9) ?
    C8 O1 C7 . . 106.93(15) ?
    C8 C1 C2 . . 107.44(17) ?
    C8 C1 S1 . . 127.02(16) ?
    C2 C1 S1 . . 125.50(15) ?
    C7 C2 C3 . . 119.54(18) ?
    C7 C2 C1 . . 104.45(17) ?
    C3 C2 C1 . . 135.97(18) ?
    C4 C3 C2 . . 116.36(18) ?
    C4 C3 H3 . . 121.8 ?
    C2 C3 H3 . . 121.8 ?
    C3 C4 C5 . . 123.01(19) ?
    C3 C4 I1 . . 118.57(15) ?
    C5 C4 I1 . . 118.38(15) ?
    C6 C5 C4 . . 121.65(19) ?
    C6 C5 H5 . . 119.2 ?
    C4 C5 H5 . . 119.2 ?
    C7 C6 C5 . . 114.20(19) ?
    C7 C6 C9 . . 121.9(2) ?
    C5 C6 C9 . . 123.9(2) ?
    O1 C7 C2 . . 110.81(17) ?
    O1 C7 C6 . . 123.92(18) ?
    C2 C7 C6 . . 125.24(19) ?
    C1 C8 O1 . . 110.37(18) ?
    C1 C8 C10 . . 134.2(2) ?
    O1 C8 C10 . . 115.38(18) ?
    C6 C9 H9A . . 109.5 ?
    C6 C9 H9B . . 109.5 ?
    H9A C9 H9B . . 109.5 ?
    C6 C9 H9C . . 109.5 ?
    H9A C9 H9C . . 109.5 ?
    H9B C9 H9C . . 109.5 ?
    C8 C10 H10A . . 109.5 ?
    C8 C10 H10B . . 109.5 ?
    H10A C10 H10B . . 109.5 ?
    C8 C10 H10C . . 109.5 ?
    H10A C10 H10C . . 109.5 ?
    H10B C10 H10C . . 109.5 ?
    C16 C11 C12 . . 121.08(18) ?
    C16 C11 S1 . . 120.01(15) ?
    C12 C11 S1 . . 118.86(15) ?
    C11 C12 C13 . . 118.69(19) ?
    C11 C12 H12 . . 120.7 ?
    C13 C12 H12 . . 120.7 ?
    C14 C13 C12 . . 121.37(19) ?
    C14 C13 H13 . . 119.3 ?
    C12 C13 H13 . . 119.3 ?
    C13 C14 C15 . . 118.84(19) ?
    C13 C14 C17 . . 120.4(2) ?
    C15 C14 C17 . . 120.8(2) ?
    C16 C15 C14 . . 120.7(2) ?
    C16 C15 H15 . . 119.7 ?
    C14 C15 H15 . . 119.7 ?
    C11 C16 C15 . . 119.33(19) ?
    C11 C16 H16 . . 120.3 ?
    C15 C16 H16 . . 120.3 ?
    C14 C17 H17A . . 109.5 ?
    C14 C17 H17B . . 109.5 ?
    H17A C17 H17B . . 109.5 ?
    C14 C17 H17C . . 109.5 ?
    H17A C17 H17C . . 109.5 ?
    H17B C17 H17C . . 109.5 ?
loop_
    _geom_torsion_atom_site_label_1
    _geom_torsion_atom_site_label_2
    _geom_torsion_atom_site_label_3
    _geom_torsion_atom_site_label_4
    _geom_torsion_site_symmetry_1
    _geom_torsion_site_symmetry_2
    _geom_torsion_site_symmetry_3
    _geom_torsion_site_symmetry_4
    _geom_torsion
    _geom_torsion_publ_flag
    O3 S1 C1 C8 . . . . 155.49(18) ?
    O2 S1 C1 C8 . . . . 26.0(2) ?
    C11 S1 C1 C8 . . . . -89.6(2) ?
    O3 S1 C1 C2 . . . . -26.97(19) ?
    O2 S1 C1 C2 . . . . -156.44(16) ?
    C11 S1 C1 C2 . . . . 87.91(18) ?
    C8 C1 C2 C7 . . . . -0.2(2) ?
    S1 C1 C2 C7 . . . . -178.18(15) ?
    C8 C1 C2 C3 . . . . -177.5(2) ?
    S1 C1 C2 C3 . . . . 4.5(3) ?
    C7 C2 C3 C4 . . . . -1.0(3) ?
    C1 C2 C3 C4 . . . . 176.0(2) ?
    C2 C3 C4 C5 . . . . 0.9(3) ?
    C2 C3 C4 I1 . . . . -176.91(14) ?
    C3 C4 C5 C6 . . . . -0.2(3) ?
    I1 C4 C5 C6 . . . . 177.66(16) ?
    C4 C5 C6 C7 . . . . -0.4(3) ?
    C4 C5 C6 C9 . . . . -179.5(2) ?
    C8 O1 C7 C2 . . . . -0.8(2) ?
    C8 O1 C7 C6 . . . . 177.30(19) ?
    C3 C2 C7 O1 . . . . 178.48(17) ?
    C1 C2 C7 O1 . . . . 0.6(2) ?
    C3 C2 C7 C6 . . . . 0.4(3) ?
    C1 C2 C7 C6 . . . . -177.42(19) ?
    C5 C6 C7 O1 . . . . -177.48(18) ?
    C9 C6 C7 O1 . . . . 1.6(3) ?
    C5 C6 C7 C2 . . . . 0.3(3) ?
    C9 C6 C7 C2 . . . . 179.4(2) ?
    C2 C1 C8 O1 . . . . -0.2(2) ?
    S1 C1 C8 O1 . . . . 177.67(14) ?
    C2 C1 C8 C10 . . . . -179.7(2) ?
    S1 C1 C8 C10 . . . . -1.8(4) ?
    C7 O1 C8 C1 . . . . 0.6(2) ?
    C7 O1 C8 C10 . . . . -179.82(19) ?
    O3 S1 C11 C16 . . . . 27.66(18) ?
    O2 S1 C11 C16 . . . . 158.10(15) ?
    C1 S1 C11 C16 . . . . -85.63(17) ?
    O3 S1 C11 C12 . . . . -154.88(15) ?
    O2 S1 C11 C12 . . . . -24.44(18) ?
    C1 S1 C11 C12 . . . . 91.83(16) ?
    C16 C11 C12 C13 . . . . -1.2(3) ?
    S1 C11 C12 C13 . . . . -178.63(15) ?
    C11 C12 C13 C14 . . . . -0.3(3) ?
    C12 C13 C14 C15 . . . . 1.5(3) ?
    C12 C13 C14 C17 . . . . -178.7(2) ?
    C13 C14 C15 C16 . . . . -1.3(3) ?
    C17 C14 C15 C16 . . . . 178.98(19) ?
    C12 C11 C16 C15 . . . . 1.5(3) ?
    S1 C11 C16 C15 . . . . 178.85(15) ?
    C14 C15 C16 C11 . . . . -0.2(3) ?
loop_
    _geom_hbond_atom_site_label_D
    _geom_hbond_atom_site_label_H
    _geom_hbond_atom_site_label_A
    _geom_hbond_site_symmetry_A
    _geom_hbond_distance_DH
    _geom_hbond_distance_HA
    _geom_hbond_distance_DA
    _geom_hbond_angle_DHA
    C16 H16 O3 3_666 0.95 2.58 3.246(2) 127.2
_iucr_refine_instructions_details
;
TITL 1206 IN P2(1)/N
CELL  0.71073 11.54800  9.93940 14.89110 90.00000 107.61100 90.00000
ZERR 4  0.00050  0.00040  0.00060  0.00000  0.00100  0.00000
LATT 1
SYMM -X+ 0.50000, Y+ 0.50000, -Z+ 0.50000
SFAC C H O S I
UNIT 68 60 12 4 4
TEMP -100
PLAN 30
FMAP 2
L.S. 15
ACTA
MPLA 9 C1 C2 C3 C4 C5 C6 C7 O1 C8
MPLA 6 C11 C12 C13 C14 C15 C16
EQIV $1 1-X, 1-Y, 1-Z
HTAB C16 O3_$1
CONF
BOND $H
WGHT    0.038200    0.541200
FVAR       0.11771
I1    5    0.279119    0.635214    0.727688    11.00000    0.03727    0.04423 =
         0.03268   -0.01371    0.00588   -0.00198
S1    4    0.287997    0.381469    0.338372    11.00000    0.02469    0.02258 =
         0.02054    0.00125    0.00545   -0.00060
O1    3    0.023362    0.226679    0.420126    11.00000    0.02443    0.02987 =
         0.03362   -0.00445    0.00819   -0.00572
O2    3    0.239188    0.362957    0.237981    11.00000    0.03686    0.03636 =
         0.01924    0.00238    0.00400    0.00376
O3    3    0.328662    0.513292    0.374679    11.00000    0.03392    0.02168 =
         0.03284    0.00102    0.01062   -0.00320
C1    1    0.179447    0.333098    0.391262    11.00000    0.02132    0.02357 =
         0.02475    0.00006    0.00579    0.00049
C2    1    0.173461    0.378981    0.482110    11.00000    0.02094    0.02186 =
         0.02490    0.00158    0.00519    0.00308
C3    1    0.236589    0.471471    0.549687    11.00000    0.02225    0.02627 =
         0.02781    0.00022    0.00580   -0.00102
AFIX  43
H3    2    0.305054    0.519147    0.543472    11.00000   -1.20000
AFIX   0
C4    1    0.194113    0.489986    0.626192    11.00000    0.02685    0.02938 =
         0.02383   -0.00107    0.00273    0.00191
C5    1    0.094979    0.420036    0.637741    11.00000    0.02964    0.03631 =
         0.02682    0.00368    0.01133    0.00408
AFIX  43
H5    2    0.070120    0.436899    0.691956    11.00000   -1.20000
AFIX   0
C6    1    0.031549    0.326177    0.571886    11.00000    0.02389    0.03134 =
         0.03186    0.00584    0.00874    0.00166
C7    1    0.075263    0.310462    0.495281    11.00000    0.02198    0.02301 =
         0.02898    0.00043    0.00472    0.00008
C8    1    0.087644    0.242713    0.357539    11.00000    0.02423    0.02644 =
         0.03146   -0.00228    0.00685   -0.00003
C9    1   -0.075743    0.249138    0.580306    11.00000    0.03301    0.05078 =
         0.04343    0.00222    0.01527   -0.01000
AFIX 137
H9A   2   -0.140040    0.250285    0.519702    11.00000   -1.50000
H9B   2   -0.105830    0.290635    0.628649    11.00000   -1.50000
H9C   2   -0.051753    0.155950    0.598091    11.00000   -1.50000
AFIX   0
C10   1    0.045597    0.160970    0.271006    11.00000    0.03721    0.03997 =
         0.04208   -0.01854    0.01245   -0.01129
AFIX 137
H10A  2    0.091359    0.185953    0.227808    11.00000   -1.50000
H10B  2   -0.041152    0.177235    0.240563    11.00000   -1.50000
H10C  2    0.058662    0.065437    0.287180    11.00000   -1.50000
AFIX   0
C11   1    0.408524    0.267762    0.380894    11.00000    0.02146    0.02302 =
         0.02205    0.00152    0.00629   -0.00151
C12   1    0.410724    0.151324    0.329841    11.00000    0.02731    0.02712 =
         0.02256   -0.00273    0.00616   -0.00374
AFIX  43
H12   2    0.349085    0.134340    0.272185    11.00000   -1.20000
AFIX   0
C13   1    0.504900    0.060150    0.364785    11.00000    0.03276    0.02483 =
         0.03141   -0.00043    0.01373   -0.00082
AFIX  43
H13   2    0.506976   -0.019987    0.330537    11.00000   -1.20000
AFIX   0
C14   1    0.595769    0.083707    0.448494    11.00000    0.02491    0.02771 =
         0.03320    0.00700    0.01267   -0.00172
C15   1    0.590262    0.200251    0.499405    11.00000    0.02216    0.03453 =
         0.02498    0.00203    0.00407   -0.00549
AFIX  43
H15   2    0.651145    0.216701    0.557557    11.00000   -1.20000
AFIX   0
C16   1    0.496786    0.292250    0.465926    11.00000    0.02615    0.02672 =
         0.02462   -0.00234    0.00820   -0.00421
AFIX  43
H16   2    0.493311    0.371243    0.500935    11.00000   -1.20000
AFIX   0
C17   1    0.698148   -0.015118    0.483808    11.00000    0.03076    0.03445 =
         0.04886    0.01109    0.01083    0.00515
AFIX 137
H17A  2    0.667646   -0.106643    0.467127    11.00000   -1.50000
H17B  2    0.731459   -0.007532    0.552445    11.00000   -1.50000
H17C  2    0.762035    0.004441    0.454857    11.00000   -1.50000
HKLF 4
REM  1206 IN P2(1)/N
REM R1 =  0.0268 for   3619 Fo > 4sig(Fo)  and  0.0309 for all   4075 data
REM    202 parameters refined using      0 restraints
END
WGHT      0.0382      0.5412
REM Highest difference peak  0.488,  deepest hole -0.910,  1-sigma level  0.099
Q1    1   0.3309  0.6341  0.6980  11.00000  0.05    0.49
Q2    1   0.1368  0.3378  0.4985  11.00000  0.05    0.41
Q3    1  -0.0530  0.2030  0.6519  11.00000  0.05    0.40
Q4    1   0.1919  0.3620  0.4475  11.00000  0.05    0.38
Q5    1   0.2223  0.3579  0.3653  11.00000  0.05    0.35
Q6    1   0.1380  0.2908  0.3707  11.00000  0.05    0.32
Q7    1  -0.0043  0.1438  0.7299  11.00000  0.05    0.32
Q8    1   0.1572  0.4427  0.6360  11.00000  0.05    0.31
Q9    1  -0.1456  0.3261  0.5858  11.00000  0.05    0.30
Q10   1   0.5657  0.1008  0.3948  11.00000  0.05    0.30
Q11   1   0.2149  0.4810  0.5870  11.00000  0.05    0.29
Q12   1   0.2383  0.5749  0.7368  11.00000  0.05    0.27
Q13   1  -0.0146  0.2171  0.7102  11.00000  0.05    0.27
Q14   1   0.2177  0.6356  0.7569  11.00000  0.05    0.27
Q15   1   0.3573  0.3175  0.3603  11.00000  0.05    0.27
Q16   1   0.1442  0.0739  0.2660  11.00000  0.05    0.27
Q17   1  -0.0192  0.3401  0.2770  11.00000  0.05    0.26
Q18   1   0.2056  0.4211  0.5094  11.00000  0.05    0.26
Q19   1  -0.1614  0.3845  0.5207  11.00000  0.05    0.25
Q20   1   0.0479  0.5869  0.6917  11.00000  0.05    0.25
Q21   1   0.4161  0.2202  0.3547  11.00000  0.05    0.25
Q22   1   0.0610  0.2651  0.4693  11.00000  0.05    0.25
Q23   1   0.0595  0.1528  0.6911  11.00000  0.05    0.25
Q24   1   0.5378  0.0598  0.4172  11.00000  0.05    0.25
Q25   1   0.0939  0.1368  0.2582  11.00000  0.05    0.25
Q26   1   0.4544  0.2841  0.4131  11.00000  0.05    0.25
Q27   1   0.3451  0.3920  0.6088  11.00000  0.05    0.24
Q28   1   0.0563  0.5882  0.6298  11.00000  0.05    0.24
Q29   1   0.0740  0.3587  0.6132  11.00000  0.05    0.24
Q30   1  -0.2210  0.3623  0.6493  11.00000  0.05    0.24
;
