# Supplementary material for: 5-Iodo-2,7-dimethyl-3-(4-methyl­phenyl­sulfon­yl)-1-benzofuran
Source: Acta Crystallogr Sect E Struct Rep Online. 2012 Sep 8;68(Pt 10):o2893. doi: 10.1107/S1600536812037932 (PMC3470245; doi:10.1107/S1600536812037932)
Supplement: Supplementary file 2 [file e-68-o2893-Isup2.hkl]

# 
# h,k,l, Fc-squared, Fo-squared, sigma(Fo-squared) and status flag 
# 
data_I
_shelx_title ' 1206 IN P2(1)/N' 
_shelx_refln_list_code          4 
_shelx_F_calc_maximum      289.47 
_exptl_crystal_F_000       840.00 
_reflns_d_resolution_high  0.7479 
 
loop_ 
 _symmetry_equiv_pos_as_xyz 
 'x, y, z' 
 '-x+1/2, y+1/2, -z+1/2' 
 '-x, -y, -z' 
 'x-1/2, -y-1/2, z-1/2' 
 
_cell_length_a    11.5480 
_cell_length_b     9.9394 
_cell_length_c    14.8911 
_cell_angle_alpha  90.000 
_cell_angle_beta  107.611 
_cell_angle_gamma  90.000 
 
_shelx_F_squared_multiplier     1.000 
 
loop_ 
 _refln_index_h 
 _refln_index_k 
 _refln_index_l 
 _refln_F_squared_calc 
 _refln_F_squared_meas 
 _refln_F_squared_sigma 
 _refln_observed_status 
   2   0   0    27986.51    23755.72   1203.16 o 
   4   0   0    26380.90    25025.50   1156.59 o 
   6   0   0     6520.61     6712.88    102.54 o 
   8   0   0      283.96      293.62     11.26 o 
  10   0   0     3480.96     3346.76    121.98 o 
  12   0   0       51.30       77.95     23.10 o 
  14   0   0      637.68      695.77     58.46 o 
   1   1   0     1737.86     1901.28     25.71 o 
   2   1   0     9887.41    10262.07    155.41 o 
   3   1   0     2424.59     2485.29     37.85 o 
   4   1   0     1501.82     1490.39     20.99 o 
   5   1   0     8251.78     7973.17     92.65 o 
   6   1   0     8251.43     8194.03     96.34 o 
   7   1   0     3769.81     3556.05     47.17 o 
   8   1   0     1479.71     1465.60     24.51 o 
   9   1   0     1960.64     1909.51     42.98 o 
  10   1   0     1581.59     1496.62     50.53 o 
  11   1   0     2579.01     2586.74     74.77 o 
  12   1   0      212.95      217.07     26.34 o 
  13   1   0      201.59      173.13     21.93 o 
  14   1   0      450.71      403.32     32.04 o 
   0   2   0     4771.98     4804.15     61.80 o 
   1   2   0     2653.06     2751.81     33.37 o 
   2   2   0    12501.60    13573.32    177.41 o 
   3   2   0     9658.40    10512.18    118.57 o 
   4   2   0        2.02       13.49      1.89 o 
   5   2   0     2542.15     2567.75     31.15 o 
   6   2   0     1453.00     1535.05     22.68 o 
   7   2   0      415.60      413.48      9.34 o 
   8   2   0       19.03       23.86      6.52 o 
   9   2   0      131.66      122.80     11.28 o 
  10   2   0        6.43       -1.51      6.26 o 
  11   2   0      124.07      103.63     16.53 o 
  12   2   0       68.32       59.13     14.89 o 
  13   2   0      692.72      694.78     62.07 o 
  14   2   0       30.36       17.95     13.52 o 
   1   3   0      537.34      497.58      9.20 o 
   2   3   0     2508.10     2970.92     33.92 o 
   3   3   0      782.43      661.53     10.79 o 
   4   3   0     1085.68     1098.62     17.88 o 
   5   3   0    14973.48    14985.13    169.98 o 
   6   3   0      564.61      550.66     12.72 o 
   7   3   0     7176.73     6978.34     85.73 o 
   8   3   0     1741.72     1767.39     28.82 o 
   9   3   0     7290.54     6966.75     99.69 o 
  10   3   0      170.44      180.08     14.71 o 
  11   3   0     2606.75     2370.96     71.40 o 
  12   3   0      206.59      239.38     23.33 o 
  13   3   0      195.57      193.52     35.73 o 
  14   3   0      152.95      158.49     22.60 o 
   0   4   0    17283.25    17113.97    213.64 o 
   1   4   0     1030.55      880.74     13.77 o 
   2   4   0    28048.25    27313.11    290.39 o 
   3   4   0      603.60      611.19     11.29 o 
   4   4   0    10214.90    10142.49    107.09 o 
   5   4   0      756.23      779.11     13.81 o 
   6   4   0     2954.64     3037.49     40.56 o 
   7   4   0      445.42      425.13     12.38 o 
   8   4   0       34.64       47.27      6.91 o 
   9   4   0       29.84       24.44      6.09 o 
  10   4   0      138.74      140.17     12.79 o 
  11   4   0      130.76      130.94     13.24 o 
  12   4   0     1346.79     1276.91     69.65 o 
  13   4   0       29.90       24.54     13.86 o 
  14   4   0      504.34      556.78     37.07 o 
   1   5   0       73.58      109.23      6.92 o 
   2   5   0      767.88      822.95     15.20 o 
   3   5   0     2913.97     3047.07     37.52 o 
   4   5   0     3298.83     3360.01     41.20 o 
   5   5   0     2929.15     3100.45     39.26 o 
   6   5   0     4128.27     4298.89     74.15 o 
   7   5   0     5176.91     5266.62     62.43 o 
   8   5   0     1587.67     1660.32     34.30 o 
   9   5   0     1326.27     1346.14     44.90 o 
  10   5   0      865.59      844.78     29.20 o 
  11   5   0      842.69      838.83     36.95 o 
  12   5   0      724.00      755.42     52.69 o 
  13   5   0       16.37       32.87     14.18 o 
   0   6   0     3187.35     3207.83     48.67 o 
   1   6   0     3512.80     3625.06     40.78 o 
   2   6   0     4577.41     4960.50     57.67 o 
   3   6   0      923.78      864.38     16.57 o 
   4   6   0     1451.09     1408.93     22.16 o 
   5   6   0     2158.25     2069.73     29.76 o 
   6   6   0       26.24       32.89      4.33 o 
   7   6   0     1211.94     1179.71     24.01 o 
   8   6   0      107.95       89.68      9.01 o 
   9   6   0       13.10        6.66      6.11 o 
  10   6   0      128.78      110.84     17.96 o 
  11   6   0        1.77        7.30      7.67 o 
  12   6   0      112.64      140.07     19.42 o 
  13   6   0       58.77       98.20     19.01 o 
   1   7   0      203.53      202.32      7.16 o 
   2   7   0      178.91      171.96      7.00 o 
   3   7   0     2142.02     2134.87     30.82 o 
   4   7   0       13.73       20.83      4.11 o 
   5   7   0     1551.40     1585.25     25.49 o 
   6   7   0       95.84      101.32      6.59 o 
   7   7   0     3176.03     3232.90     49.26 o 
   8   7   0       12.15       12.01      6.50 o 
   9   7   0     1677.26     1590.07     36.96 o 
  10   7   0       23.33       19.89      9.42 o 
  11   7   0      799.24      821.88     36.70 o 
  12   7   0        0.41        0.57      8.80 o 
   0   8   0     9897.45    10044.30    159.65 o 
   1   8   0     2036.74     1971.78     27.47 o 
   2   8   0    10929.48    10876.06    110.33 o 
   3   8   0       82.66       71.94      7.23 o 
   4   8   0     2358.53     2396.29     35.22 o 
   5   8   0      194.65      196.29     13.83 o 
   6   8   0      460.78      508.74     14.06 o 
   7   8   0      238.26      262.08     12.10 o 
   8   8   0      135.84      151.37     11.98 o 
   9   8   0      398.28      430.91     19.06 o 
  10   8   0      191.35      186.53     21.33 o 
  11   8   0       27.20       44.12     16.60 o 
   1   9   0      875.47      866.77     24.52 o 
   2   9   0       15.11       23.61      6.34 o 
   3   9   0       40.00       26.74      6.60 o 
   4   9   0     2458.61     2477.78     46.85 o 
   5   9   0      641.71      653.46     36.15 o 
   6   9   0     1362.29     1472.86    115.48 o 
   7   9   0      194.92      210.34     17.08 o 
   8   9   0      206.23      194.09     20.04 o 
   9   9   0      436.58      392.12     29.23 o 
  10   9   0      760.47      681.93     35.63 o 
   0  10   0      433.55      466.79     27.27 o 
   1  10   0      456.07      440.25     26.04 o 
   2  10   0      178.66      201.06     16.13 o 
   3  10   0        8.65       13.67      6.18 o 
   4  10   0      317.13      316.04     16.77 o 
   5  10   0      114.98      106.17     15.52 o 
   6  10   0      305.46      292.32     18.91 o 
   7  10   0        1.51        1.55      7.53 o 
   8  10   0       71.30       52.96     14.26 o 
   9  10   0        0.11       -0.33     10.38 o 
   1  11   0      495.71      514.16     29.66 o 
   2  11   0        0.05       11.99     16.90 o 
   3  11   0      266.85      284.58     18.29 o 
   4  11   0       26.04       39.38      8.74 o 
   5  11   0      435.05      490.63     59.91 o 
   6  11   0      111.01      138.79     17.23 o 
   7  11   0     1156.80     1203.47     58.46 o 
   8  11   0       16.71       33.78     29.59 o 
   0  12   0      456.40      455.63     29.77 o 
   1  12   0      649.60      719.43     36.77 o 
   2  12   0      904.01      911.62     36.15 o 
   3  12   0      156.77      182.18     14.60 o 
   4  12   0      741.34      699.76     30.92 o 
   5  12   0      393.43      384.33     40.06 o 
   6  12   0       11.89        9.09      9.57 o 
   1  13   0        8.70        7.83      8.01 o 
   2  13   0        0.29        3.52      7.46 o 
   3  13   0       64.56       60.20     16.24 o 
 -13   0   1      949.71      866.82     59.91 o 
 -11   0   1      417.98      406.35     37.53 o 
  -9   0   1     1201.44     1182.42     49.44 o 
  -7   0   1      370.29      449.91     14.00 o 
  -5   0   1      596.23      731.83     33.52 o 
  -3   0   1    12441.88    12848.27    261.39 o 
  -1   0   1     6595.67     6555.34    117.38 o 
   1   0   1     4562.73     4737.07    161.67 o 
   3   0   1    31775.22    28643.25   2088.39 o 
   5   0   1     5959.05     5773.45     91.73 o 
   7   0   1     2097.43     1981.63     36.11 o 
  11   0   1      439.15      383.97     38.25 o 
  13   0   1      226.05      249.00     36.09 o 
 -14   1   1      125.71      144.10     29.95 o 
 -13   1   1      184.37      198.63     28.15 o 
 -12   1   1      610.32      570.04     33.16 o 
 -11   1   1     1686.88     1557.89     64.96 o 
 -10   1   1     1339.49     1350.27     35.55 o 
  -9   1   1     5768.59     5678.73     73.29 o 
  -8   1   1     1345.97     1252.45     26.29 o 
  -7   1   1    14918.50    14437.33    165.80 o 
  -6   1   1      898.39      827.37     15.59 o 
  -5   1   1     3696.38     3423.59     43.67 o 
  -4   1   1     4765.26     4741.44     56.89 o 
  -3   1   1    11165.60    11058.52    123.94 o 
  -2   1   1     3584.88     3910.43     45.76 o 
  -1   1   1        5.55        6.99      1.25 o 
   0   1   1     6459.42     7036.51     78.63 o 
   1   1   1     6264.01     6618.44    110.28 o 
   2   1   1     6369.01     7065.89     89.57 o 
   3   1   1     3419.49     3349.99     40.35 o 
   4   1   1      859.07      867.34     14.89 o 
   5   1   1     6870.60     6656.86     78.19 o 
   6   1   1     2055.15     2077.97     28.90 o 
   7   1   1     3702.60     3581.38     46.76 o 
   8   1   1     3331.02     3210.41     60.45 o 
   9   1   1     5055.77     4802.12     85.62 o 
  10   1   1      946.29      850.39     45.11 o 
  11   1   1      565.02      539.81     46.55 o 
  12   1   1      726.31      642.40     36.81 o 
  13   1   1      854.94      802.90     61.35 o 
  14   1   1      132.98      130.35     21.36 o 
 -14   2   1     1189.86     1154.97     86.61 o 
 -13   2   1      228.27      223.30     23.99 o 
 -12   2   1     1447.49     1479.19     71.45 o 
 -11   2   1        3.83       -7.90      7.90 o 
 -10   2   1      125.66      124.95     11.85 o 
  -9   2   1       32.74       43.33      6.88 o 
  -8   2   1      266.86      284.89      9.94 o 
  -7   2   1       75.28       73.34      5.31 o 
  -6   2   1     1607.67     1472.41     23.37 o 
  -5   2   1        0.36        5.76      3.18 o 
  -4   2   1    15780.17    15543.20    174.29 o 
  -3   2   1     3298.13     3573.03     39.90 o 
  -2   2   1    58430.66    45150.62    805.40 o 
  -1   2   1     1011.29      997.67     11.90 o 
   0   2   1    34180.08    28158.89    504.44 o 
   1   2   1     5471.52     5866.40     67.08 o 
   2   2   1    83792.23    67207.54   1330.97 o 
   3   2   1     3526.64     3817.21     42.66 o 
   4   2   1    25034.05    25332.71    366.73 o 
   5   2   1      979.07     1127.25     18.06 o 
   6   2   1     3892.95     4193.52     47.66 o 
   7   2   1       22.10       29.49      2.79 o 
   8   2   1        0.86        9.35      4.02 o 
   9   2   1      645.69      672.18     38.73 o 
  10   2   1      856.44      762.53     36.81 o 
  11   2   1       19.35       13.98     10.45 o 
  12   2   1      969.67      967.55     45.47 o 
  13   2   1       32.32       20.13     13.52 o 
  14   2   1      752.02      693.89     41.30 o 
 -14   3   1       67.24       66.81     17.86 o 
 -13   3   1      440.64      401.20     30.29 o 
 -12   3   1      251.51      248.31     23.33 o 
 -11   3   1      356.38      374.49     42.34 o 
 -10   3   1      367.87      412.34     25.40 o 
  -9   3   1     4735.59     4544.06     70.44 o 
  -8   3   1     3428.86     3492.28     43.80 o 
  -7   3   1     4332.24     4492.21     53.12 o 
  -6   3   1     2897.03     2647.39     37.48 o 
  -5   3   1     6978.83     7375.63     88.07 o 
  -4   3   1    17508.00    18484.74    206.62 o 
  -3   3   1      521.30      498.54     11.21 o 
  -2   3   1     5363.18     5596.78     65.44 o 
  -1   3   1      663.40      744.15     10.48 o 
   0   3   1     2370.84     2512.07     34.38 o 
   1   3   1     5705.72     5944.33     91.51 o 
   2   3   1     3130.33     3396.73     38.04 o 
   3   3   1     4929.53     5375.15     58.26 o 
   4   3   1     4104.81     4368.93     48.82 o 
   5   3   1     3318.54     3460.69     41.91 o 
   6   3   1     4862.16     5138.32     64.39 o 
   7   3   1     3657.04     3606.62     55.07 o 
   8   3   1     4539.46     4297.90     65.67 o 
   9   3   1     2053.22     2002.78     45.49 o 
  10   3   1     1536.90     1542.54     48.52 o 
  11   3   1      681.37      597.07     32.89 o 
  12   3   1      819.19      780.25     48.72 o 
  13   3   1       20.80       36.33     14.05 o 
  14   3   1      552.69      606.51     56.30 o 
 -14   4   1        2.55        4.15     19.13 o 
 -13   4   1      170.56      177.72     22.60 o 
 -12   4   1        6.40        1.55     10.83 o 
 -11   4   1      662.71      612.24     25.74 o 
 -10   4   1       57.84       56.20     10.06 o 
  -9   4   1      908.89      951.83     24.48 o 
  -8   4   1       61.80       75.71      6.29 o 
  -7   4   1      108.05      128.69      7.79 o 
  -6   4   1        6.01        7.68      3.24 o 
  -5   4   1     1165.10     1275.98     29.15 o 
  -4   4   1      580.17      629.37     11.80 o 
  -3   4   1     2788.95     2838.17     34.29 o 
  -2   4   1     2289.79     2252.55     28.03 o 
  -1   4   1     5784.76     6052.49     60.49 o 
   0   4   1     2548.51     2802.47     30.76 o 
   1   4   1     9359.81     9348.72     97.77 o 
   2   4   1     1959.91     2015.72     25.41 o 
   3   4   1     1365.22     1177.32     17.25 o 
   4   4   1      237.83      194.67      6.37 o 
   5   4   1     2429.59     2497.41     31.83 o 
   6   4   1      255.31      248.84      7.57 o 
   7   4   1     2770.02     2804.37     40.81 o 
   8   4   1       69.27       87.54      8.44 o 
   9   4   1      625.13      601.11     22.90 o 
  10   4   1       72.33       85.01     10.58 o 
  11   4   1       71.44       55.58     14.26 o 
  12   4   1       93.02       99.34     17.26 o 
  13   4   1        1.38        2.17     11.09 o 
 -13   5   1      249.87      269.94     25.59 o 
 -12   5   1       30.71       31.56     10.29 o 
 -11   5   1      919.82      904.68     32.01 o 
 -10   5   1       74.04       64.07      8.31 o 
  -9   5   1     3936.36     3878.28     64.19 o 
  -8   5   1       10.89       23.31      4.95 o 
  -7   5   1     7549.49     7574.25     85.42 o 
  -6   5   1     1276.45     1445.20     22.79 o 
  -5   5   1     7620.49     7561.63     83.78 o 
  -4   5   1      941.74      960.05     16.57 o 
  -3   5   1     6126.30     6136.31     68.32 o 
  -2   5   1     1714.46     1964.99     26.25 o 
  -1   5   1      246.53      230.21      6.73 o 
   0   5   1        3.50       19.25      3.19 o 
   1   5   1      188.82      206.03      7.96 o 
   2   5   1        0.59       -1.04      1.93 o 
   3   5   1     1761.90     1793.76     24.68 o 
   4   5   1      272.95      297.33      8.42 o 
   5   5   1     2903.58     2984.04     37.86 o 
   6   5   1      540.61      554.76     12.28 o 
   7   5   1     2575.89     2734.20     91.25 o 
   8   5   1      165.86      162.81     10.67 o 
   9   5   1     2063.78     2142.17     60.23 o 
  10   5   1      340.89      387.74     19.83 o 
  11   5   1     1319.49     1380.20     51.79 o 
  12   5   1      355.15      334.53     37.89 o 
  13   5   1      230.55      261.73     25.97 o 
 -13   6   1      181.38      233.83     40.06 o 
 -12   6   1      285.12      251.15     18.92 o 
 -11   6   1       93.79      100.50     12.87 o 
 -10   6   1      244.96      247.47     14.11 o 
  -9   6   1       10.85       10.57      6.18 o 
  -8   6   1      152.36      169.97      9.67 o 
  -7   6   1       62.89       71.28      5.89 o 
  -6   6   1     1578.07     1584.86     25.26 o 
  -5   6   1      743.07      781.19     15.87 o 
  -4   6   1    11356.51    11575.76    124.06 o 
  -3   6   1      817.32      829.89     16.76 o 
  -2   6   1    12870.33    13241.29    139.49 o 
  -1   6   1      824.43      824.60     15.76 o 
   0   6   1    21028.64    20360.87    199.63 o 
   1   6   1     1100.99      979.10     18.62 o 
   2   6   1    15227.67    15744.93    164.25 o 
   3   6   1     1698.86     1683.47     24.87 o 
   4   6   1     5403.28     5623.60     65.02 o 
   5   6   1      598.87      600.13     13.35 o 
   6   6   1      384.14      392.67     11.04 o 
   7   6   1      113.91       93.10      8.59 o 
   8   6   1        0.93       10.99      6.04 o 
   9   6   1        1.07        5.33      5.61 o 
  10   6   1      345.49      355.20     24.81 o 
  11   6   1      113.34      115.88     13.62 o 
  12   6   1      894.85      968.39     44.83 o 
 -12   7   1      152.10      157.23     16.32 o 
 -11   7   1      317.16      279.64     19.02 o 
 -10   7   1      851.68      794.48     25.40 o 
  -9   7   1      445.82      457.09     18.80 o 
  -8   7   1     2051.94     2002.55     36.17 o 
  -7   7   1     1286.70     1299.59     23.56 o 
  -6   7   1     1011.67     1053.70     26.09 o 
  -5   7   1     1752.69     1724.71     27.20 o 
  -4   7   1     1273.87     1285.44     22.02 o 
  -3   7   1     1002.89     1031.18     23.91 o 
  -2   7   1     2688.22     2886.97     34.87 o 
  -1   7   1       70.18       61.03      4.48 o 
   0   7   1     1342.77     1476.45     21.61 o 
   1   7   1      204.92      194.53      7.09 o 
   2   7   1      146.30      154.10      6.59 o 
   3   7   1     1469.82     1449.04     23.58 o 
   4   7   1      164.18      173.96      8.50 o 
   5   7   1      487.11      477.99     12.68 o 
   6   7   1     2042.13     2155.08     36.14 o 
   7   7   1     1130.44     1178.28     25.17 o 
   8   7   1     2740.63     2692.40     57.71 o 
   9   7   1      139.40      142.73     11.77 o 
  10   7   1      926.90      918.81     34.87 o 
  11   7   1       35.98       33.36     11.15 o 
  12   7   1      295.45      282.46     28.87 o 
 -11   8   1      294.13      359.85     28.24 o 
 -10   8   1       25.33       29.51     11.55 o 
  -9   8   1        0.47        3.05      7.95 o 
  -8   8   1        1.80        8.59      6.13 o 
  -7   8   1      193.72      207.86     12.69 o 
  -6   8   1       21.95       26.37      5.59 o 
  -5   8   1       17.84       22.92      5.10 o 
  -4   8   1      256.28      262.60     11.13 o 
  -3   8   1      770.90      793.88     17.14 o 
  -2   8   1       13.22       31.95      8.74 o 
  -1   8   1      922.79      885.32     17.82 o 
   0   8   1      513.61      527.56     12.42 o 
   1   8   1      730.69      698.69     14.34 o 
   2   8   1     3211.75     3240.18     40.11 o 
   3   8   1     3554.17     3547.92     46.87 o 
   4   8   1      751.02      765.28     17.11 o 
   5   8   1      793.24      743.02     17.11 o 
   6   8   1      793.68      809.97     20.53 o 
   7   8   1      502.61      528.33     21.29 o 
   8   8   1      337.96      330.33     16.29 o 
   9   8   1       56.26       51.01      9.35 o 
  10   8   1       10.06        0.77      8.60 o 
  11   8   1       25.08       38.88     14.27 o 
 -11   9   1      636.02      604.44     85.17 o 
 -10   9   1       13.00       22.24     10.01 o 
  -9   9   1     1297.39     1298.83     41.19 o 
  -8   9   1       57.46       76.26      9.77 o 
  -7   9   1     1365.09     1381.49     33.89 o 
  -6   9   1       71.55       92.51      8.21 o 
  -5   9   1     1678.54     1679.35     32.46 o 
  -4   9   1       86.77       91.59      8.06 o 
  -3   9   1     1061.57     1079.70     24.10 o 
  -2   9   1        0.25       -1.07      3.77 o 
  -1   9   1        2.19        4.15      4.41 o 
   0   9   1      115.32      117.86      8.62 o 
   1   9   1      133.49      144.36      9.15 o 
   2   9   1      585.56      547.83     20.07 o 
   3   9   1      850.84      846.70     23.88 o 
   4   9   1      126.62      142.68     10.73 o 
   5   9   1     1279.25     1373.59     37.86 o 
   6   9   1        0.15        5.58      6.91 o 
   7   9   1     2049.94     2207.31     84.08 o 
   8   9   1       54.75       55.18     13.52 o 
   9   9   1      579.20      544.16     31.08 o 
  10   9   1      161.28      116.92     26.70 o 
  -9  10   1       36.18       31.80     12.95 o 
  -8  10   1       26.58       21.29     12.25 o 
  -7  10   1        0.22        0.61      7.17 o 
  -6  10   1      636.10      595.08     25.50 o 
  -5  10   1       90.45       97.92     10.24 o 
  -4  10   1      380.16      375.21     17.06 o 
  -3  10   1     1207.53     1200.77     31.11 o 
  -2  10   1     1642.81     1659.02     44.48 o 
  -1  10   1      827.32      845.20     25.53 o 
   0  10   1     3007.12     3012.80     56.02 o 
   1  10   1      285.82      304.81     15.94 o 
   2  10   1     1237.22     1233.20     31.70 o 
   3  10   1      940.57      965.20     27.48 o 
   4  10   1     1992.39     1941.90     41.63 o 
   5  10   1       57.39       60.82     10.82 o 
   6  10   1      265.61      274.29     36.75 o 
   7  10   1        6.04        3.23      9.87 o 
   8  10   1        2.20        3.25     10.21 o 
   9  10   1       14.98       13.74     11.92 o 
  -8  11   1      498.67      455.49     32.04 o 
  -7  11   1      236.25      217.85     17.89 o 
  -6  11   1      781.38      851.48     45.98 o 
  -5  11   1      101.43      106.54     11.35 o 
  -4  11   1      441.04      461.87     23.12 o 
  -3  11   1       13.68       21.21      7.37 o 
  -2  11   1      698.20      727.48     24.98 o 
  -1  11   1      123.23      130.04     11.83 o 
   0  11   1        0.15       -1.03      5.75 o 
   1  11   1      132.31      138.44     16.77 o 
   2  11   1        1.37       -2.31      6.15 o 
   3  11   1      566.01      562.84     21.81 o 
   4  11   1      404.75      407.37     22.74 o 
   5  11   1      443.59      447.69     25.05 o 
   6  11   1      196.36      199.88     17.07 o 
   7  11   1      126.48      103.70     17.84 o 
  -6  12   1       88.95       95.29     16.67 o 
  -5  12   1        7.18       12.05      9.30 o 
  -4  12   1       48.23       58.95     10.47 o 
  -3  12   1       43.53       28.32      8.70 o 
  -2  12   1      812.88      864.61     28.95 o 
  -1  12   1       12.88        1.91      6.82 o 
   0  12   1      184.15      233.88     16.08 o 
   1  12   1      309.55      303.41     28.44 o 
   2  12   1      224.48      284.50     24.38 o 
   3  12   1        9.96        7.15      6.98 o 
   4  12   1      154.03      192.98     18.08 o 
   5  12   1      153.14      150.21     16.53 o 
   6  12   1       15.02        4.27      8.98 o 
  -3  13   1      207.21      233.96     17.19 o 
  -2  13   1        1.72        1.67      8.33 o 
  -1  13   1      171.11      203.05     16.26 o 
   0  13   1      138.44      122.92     13.71 o 
   1  13   1        7.08       15.97      8.50 o 
   2  13   1        0.01       -4.04      7.07 o 
 -14   0   2     1108.04     1100.67     70.73 o 
 -12   0   2     2482.46     2480.66    104.65 o 
 -10   0   2      123.98      110.54     12.42 o 
  -8   0   2      618.59      686.80     25.11 o 
  -6   0   2     4550.23     4500.32     83.65 o 
  -4   0   2    25579.03    23683.23    482.38 o 
  -2   0   2    54639.09    39630.38   2355.90 o 
   0   0   2     9825.82    10000.40    143.76 o 
   2   0   2    31738.56    27908.54    526.77 o 
   4   0   2     8464.90     9164.43    165.71 o 
   6   0   2     5284.42     5375.93    104.60 o 
   8   0   2       43.36       64.24     17.32 o 
  10   0   2        0.12       34.64     15.88 o 
  12   0   2     1122.81      985.91     63.51 o 
  14   0   2      432.94      414.29     47.64 o 
 -15   1   2       71.92       88.01     20.15 o 
 -14   1   2       22.02       26.16     14.54 o 
 -13   1   2      192.32      226.40     23.69 o 
 -12   1   2      945.76      955.09     42.28 o 
 -11   1   2     1052.21     1046.40     31.75 o 
 -10   1   2      421.90      411.28     15.41 o 
  -9   1   2     3338.15     3181.14     46.27 o 
  -8   1   2     3278.19     3191.08     45.43 o 
  -7   1   2    12877.83    12528.27    145.81 o 
  -6   1   2     6069.55     5746.98     71.00 o 
  -5   1   2    15491.13    15419.98    174.08 o 
  -4   1   2    13164.88    12790.84    187.51 o 
  -3   1   2     8365.03     8585.77     97.86 o 
  -2   1   2     1305.86     1247.39     19.01 o 
  -1   1   2     4049.80     4218.45     44.34 o 
   0   1   2    20401.23    17935.45    300.47 o 
   1   1   2     2998.43     3295.77     42.54 o 
   2   1   2      766.91      794.21     15.21 o 
   3   1   2     8086.35     8592.82    117.93 o 
   4   1   2     1247.85     1388.68     24.90 o 
   5   1   2     1809.29     1711.42     23.64 o 
   6   1   2     3022.53     2811.42     40.87 o 
   7   1   2     3583.78     3544.15     52.59 o 
   8   1   2     3038.45     2996.83     57.49 o 
   9   1   2     1394.08     1329.00     46.43 o 
  10   1   2     4916.23     4602.54    134.97 o 
  11   1   2      700.36      617.35     38.97 o 
  12   1   2     1075.89     1034.22     46.65 o 
  13   1   2      110.65      107.01     32.12 o 
  14   1   2      176.62      181.07     33.20 o 
 -14   2   2        0.10      -10.47     11.23 o 
 -13   2   2      264.44      291.58     46.19 o 
 -12   2   2       94.60       73.91     15.56 o 
 -11   2   2     1989.14     1878.15     56.67 o 
 -10   2   2       85.30       79.76      8.36 o 
  -9   2   2     3066.43     2992.66     44.50 o 
  -8   2   2        0.61        1.21      3.50 o 
  -7   2   2     1469.58     1386.84     23.73 o 
  -6   2   2      146.10      169.55      7.02 o 
  -5   2   2      227.05      242.79      7.60 o 
  -4   2   2       83.72      113.20      4.90 o 
  -3   2   2      393.23      418.35     21.64 o 
  -2   2   2     1398.34     1405.83     21.88 o 
  -1   2   2    21808.72    21978.08    247.72 o 
   0   2   2        0.74       -1.46      1.46 o 
   1   2   2    34475.40    30599.13    340.17 o 
   2   2   2    19213.28    20034.83    259.29 o 
   3   2   2     5678.92     5303.49     60.04 o 
   4   2   2     1576.91     1711.47     23.71 o 
   5   2   2    13244.97    13304.60    150.62 o 
   6   2   2     1465.18     1607.32     23.84 o 
   7   2   2     4314.50     4199.29     61.88 o 
   8   2   2        5.90        8.57      5.60 o 
   9   2   2      657.27      635.55     30.85 o 
  10   2   2        0.09       -1.08      8.17 o 
  11   2   2      275.69      248.93     22.90 o 
  12   2   2       84.55       54.49     15.05 o 
  13   2   2       37.06       23.16     13.86 o 
 -14   3   2       80.90       39.73     21.29 o 
 -13   3   2      364.45      376.88     45.11 o 
 -12   3   2        0.60        6.30     11.09 o 
 -11   3   2     1386.35     1340.55     43.27 o 
 -10   3   2      700.35      665.69     20.58 o 
  -9   3   2     3324.93     3131.00     41.50 o 
  -8   3   2      717.53      673.18     14.19 o 
  -7   3   2     6695.03     6636.68     82.38 o 
  -6   3   2     2890.48     2765.23     35.21 o 
  -5   3   2     6744.01     6773.64     81.82 o 
  -4   3   2     3711.02     3945.22     50.11 o 
  -3   3   2     2006.08     1833.99     28.79 o 
  -2   3   2     4298.39     4476.83     53.95 o 
  -1   3   2     3823.01     4149.22     38.66 o 
   0   3   2      331.27      304.42      4.69 o 
   1   3   2     1685.93     1923.09     23.30 o 
   2   3   2     1031.75      972.96     21.58 o 
   3   3   2     5003.04     5438.06     58.96 o 
   4   3   2        1.66       11.69      3.84 o 
   5   3   2     1526.20     1442.97     19.43 o 
   6   3   2     2159.62     2240.96     39.04 o 
   7   3   2     5570.45     5437.40     78.26 o 
   8   3   2     1225.50     1199.82     34.43 o 
   9   3   2      519.03      532.96     20.68 o 
  10   3   2     1200.48     1202.40     67.84 o 
  11   3   2      778.27      770.56     37.45 o 
  12   3   2      905.00      889.78     42.56 o 
  13   3   2      109.16      118.24     19.60 o 
 -14   4   2      845.09      823.36     43.75 o 
 -13   4   2       73.55       62.33     16.63 o 
 -12   4   2      868.57      865.31     32.40 o 
 -11   4   2       52.09       64.49     11.21 o 
 -10   4   2      165.48      158.39     10.78 o 
  -9   4   2      421.88      383.93     18.26 o 
  -8   4   2      295.54      298.85     13.93 o 
  -7   4   2      112.90      112.45      7.01 o 
  -6   4   2     4014.07     4147.89     55.11 o 
  -5   4   2       37.21       47.94      4.50 o 
  -4   4   2     5982.90     5875.80     71.79 o 
  -3   4   2      581.10      558.34     11.57 o 
  -2   4   2    18971.15    18862.07    192.40 o 
  -1   4   2      305.65      269.39      7.35 o 
   0   4   2    41708.71    38402.90    778.32 o 
   1   4   2     5023.30     5217.40     57.23 o 
   2   4   2    20447.47    21127.69    214.21 o 
   3   4   2     1138.48     1504.82     21.04 o 
   4   4   2    23486.70    24537.17    249.15 o 
   5   4   2     1477.17     1516.77     21.45 o 
   6   4   2     3309.43     3384.79     40.96 o 
   7   4   2      120.50      139.12      9.90 o 
   8   4   2       38.45       52.49      7.40 o 
   9   4   2        2.37        8.68      7.48 o 
  10   4   2      437.40      377.49     29.95 o 
  11   4   2        0.15        1.37      9.19 o 
  12   4   2      422.80      401.71     29.32 o 
  13   4   2        1.99       -3.13     13.35 o 
 -14   5   2       29.95       32.00     33.56 o 
 -13   5   2      243.28      232.19     24.97 o 
 -12   5   2      316.60      323.01     22.04 o 
 -11   5   2      882.49      802.56     29.99 o 
 -10   5   2     2249.04     2200.78     43.80 o 
  -9   5   2      902.40     1030.72     22.54 o 
  -8   5   2     1069.01     1074.74     32.04 o 
  -7   5   2      815.80      776.76     18.05 o 
  -6   5   2     6253.33     6322.38     79.84 o 
  -5   5   2     1153.66     1106.88     18.61 o 
  -4   5   2     4011.52     4071.41     48.45 o 
  -3   5   2      189.86      242.63      9.65 o 
  -2   5   2     9473.11     9983.59    106.18 o 
  -1   5   2        2.48        2.82      1.92 o 
   0   5   2     2446.62     2599.50     30.08 o 
   1   5   2      214.09      223.84      7.26 o 
   2   5   2     3385.88     3733.68     44.11 o 
   3   5   2     1590.73     1642.10     23.31 o 
   4   5   2     1488.43     1475.40     21.97 o 
   5   5   2     4573.24     4857.04     56.62 o 
   6   5   2     2253.42     2244.91     34.65 o 
   7   5   2      177.16      209.84     11.00 o 
   8   5   2     3908.20     3752.11     61.41 o 
   9   5   2      876.04      796.92     27.69 o 
  10   5   2     2548.22     2549.69     57.76 o 
  11   5   2        3.04        3.21     10.05 o 
  12   5   2     1219.17     1240.37     51.20 o 
  13   5   2        4.90       -9.70     19.13 o 
 -13   6   2      302.85      351.82     29.48 o 
 -12   6   2       99.58       88.86     13.53 o 
 -11   6   2      985.98     1038.79     69.70 o 
 -10   6   2       37.77       30.89      8.60 o 
  -9   6   2      496.23      547.77     16.72 o 
  -8   6   2       53.28       69.02      6.01 o 
  -7   6   2      960.55      993.35     19.18 o 
  -6   6   2      168.21      163.88      7.61 o 
  -5   6   2      346.26      374.19     17.11 o 
  -4   6   2        9.54       20.84      6.17 o 
  -3   6   2      803.20      816.58     15.39 o 
  -2   6   2      976.06     1012.73     15.52 o 
  -1   6   2     5406.64     5484.73     58.28 o 
   0   6   2     1422.86     1364.68     19.26 o 
   1   6   2     3668.23     3568.36     40.53 o 
   2   6   2      103.80       89.62      5.49 o 
   3   6   2     7754.30     7656.19     85.02 o 
   4   6   2     1283.39     1292.67     21.24 o 
   5   6   2     3450.49     3423.92     43.67 o 
   6   6   2      366.90      361.65     12.32 o 
   7   6   2      556.87      570.11     29.17 o 
   8   6   2      430.04      424.62     23.54 o 
   9   6   2      251.49      256.11     26.73 o 
  10   6   2       52.68       61.91     11.05 o 
  11   6   2        4.18       -0.09     10.17 o 
  12   6   2       16.41       28.76     14.01 o 
 -12   7   2        1.15       13.90     12.90 o 
 -11   7   2      772.56      785.57     29.59 o 
 -10   7   2       16.14       21.04      7.25 o 
  -9   7   2     1341.93     1369.92     33.10 o 
  -8   7   2      243.02      223.67     11.37 o 
  -7   7   2     3530.08     3419.39     46.34 o 
  -6   7   2      224.72      231.07      9.36 o 
  -5   7   2     8828.83     8732.64     98.23 o 
  -4   7   2      162.36      215.65      8.68 o 
  -3   7   2     1813.64     1928.29     28.49 o 
  -2   7   2     1054.94     1082.78     18.06 o 
  -1   7   2      928.92      875.35     19.00 o 
   0   7   2     1748.41     1806.05     24.64 o 
   1   7   2       68.73       86.69      5.22 o 
   2   7   2      116.48      107.51      6.29 o 
   3   7   2      541.55      562.85     13.40 o 
   4   7   2      266.19      273.17      9.63 o 
   5   7   2     3169.24     3304.22     43.70 o 
   6   7   2       14.12        9.24      4.86 o 
   7   7   2      534.79      590.03     19.92 o 
   8   7   2      521.42      511.77     19.34 o 
   9   7   2     1319.00     1363.44     54.43 o 
  10   7   2      223.25      208.13     16.81 o 
  11   7   2      714.88      714.64     95.27 o 
 -12   8   2      198.19      221.66     39.34 o 
 -11   8   2      437.15      498.16     25.65 o 
 -10   8   2      226.93      219.16     17.80 o 
  -9   8   2       31.32       36.55     10.15 o 
  -8   8   2       70.62       73.18      9.28 o 
  -7   8   2       11.46       16.26      5.35 o 
  -6   8   2     1814.58     1731.18     32.36 o 
  -5   8   2      327.54      307.67     12.45 o 
  -4   8   2     4527.80     4499.35     63.22 o 
  -3   8   2      718.49      714.87     18.16 o 
  -2   8   2     4125.76     4070.12     57.80 o 
  -1   8   2     2328.93     2325.14     42.45 o 
   0   8   2     5814.60     5927.60     71.24 o 
   1   8   2      198.67      217.69      9.40 o 
   2   8   2     2261.73     2343.24     42.93 o 
   3   8   2      592.85      601.17     16.74 o 
   4   8   2      435.57      463.27     14.60 o 
   5   8   2      876.06      868.08     21.13 o 
   6   8   2      687.12      678.04     24.93 o 
   7   8   2       42.33       39.02      7.91 o 
   8   8   2        3.59        7.15      6.36 o 
   9   8   2      110.95       90.65     15.29 o 
  10   8   2       73.93      100.03     16.84 o 
  11   8   2       75.45       93.60     16.58 o 
 -11   9   2       25.28       12.40      9.51 o 
 -10   9   2       79.90       79.22     13.50 o 
  -9   9   2      270.75      282.90     20.16 o 
  -8   9   2     1425.76     1432.97     39.69 o 
  -7   9   2      169.24      142.67     17.12 o 
  -6   9   2     2471.17     2424.91     60.83 o 
  -5   9   2       43.81       48.57      6.91 o 
  -4   9   2      629.86      665.48     21.43 o 
  -3   9   2      466.39      456.14     15.20 o 
  -2   9   2     1416.21     1438.78     28.73 o 
  -1   9   2      440.54      437.42     18.77 o 
   0   9   2      451.61      472.27     14.30 o 
   1   9   2      215.62      212.80      9.82 o 
   2   9   2      288.84      279.56     16.14 o 
   3   9   2      999.15     1001.33     21.40 o 
   4   9   2      121.82      127.22      9.21 o 
   5   9   2      278.08      271.08     14.48 o 
   6   9   2      324.74      348.57     16.45 o 
   7   9   2      545.74      580.20     24.97 o 
   8   9   2     1300.53     1421.73     68.21 o 
   9   9   2       16.24       18.77     17.32 o 
  10   9   2      532.70      536.26     47.64 o 
 -10  10   2       87.22      111.25     18.11 o 
  -9  10   2      370.37      419.13     29.83 o 
  -8  10   2       23.40       30.19      9.45 o 
  -7  10   2      109.66      154.30     14.93 o 
  -6  10   2        1.44        7.42      5.95 o 
  -5  10   2      170.83      189.78     15.63 o 
  -4  10   2        0.44       -5.11      5.14 o 
  -3  10   2      295.43      294.15     19.90 o 
  -2  10   2        8.53       11.01      6.39 o 
  -1  10   2      111.57      115.69     10.90 o 
   0  10   2     1787.26     1816.68     80.94 o 
   1  10   2     1407.72     1369.76     49.90 o 
   2  10   2      768.09      808.03     29.49 o 
   3  10   2     1522.74     1490.08     51.26 o 
   4  10   2      969.39      995.47     33.14 o 
   5  10   2      656.10      609.31     26.23 o 
   6  10   2      938.90      935.41     49.44 o 
   7  10   2      651.44      725.44     49.44 o 
   8  10   2       59.40       60.14     15.00 o 
   9  10   2      283.48      246.84     34.64 o 
  -8  11   2       11.63       13.76      9.24 o 
  -7  11   2      408.84      414.04     23.87 o 
  -6  11   2        2.77       -5.68      6.75 o 
  -5  11   2      771.60      805.87     26.34 o 
  -4  11   2       70.29       85.40     13.82 o 
  -3  11   2      748.65      729.45     29.07 o 
  -2  11   2        3.15       11.13      6.68 o 
  -1  11   2       15.09       24.46      7.64 o 
   0  11   2       19.16       15.36      7.17 o 
   1  11   2      154.25      143.35     12.43 o 
   2  11   2      126.12      138.32     15.55 o 
   3  11   2      273.83      263.02     15.62 o 
   4  11   2       27.06       44.46     10.69 o 
   5  11   2      411.00      421.32     23.36 o 
   6  11   2       42.37       46.32     14.70 o 
   7  11   2      348.22      347.37     27.78 o 
  -6  12   2      211.18      202.35     18.31 o 
  -5  12   2       86.19       69.80     14.38 o 
  -4  12   2      356.40      316.86     18.37 o 
  -3  12   2      185.41      206.17     15.80 o 
  -2  12   2      787.77      777.55     27.39 o 
  -1  12   2      173.91      178.18     14.56 o 
   0  12   2      355.85      334.81     21.88 o 
   1  12   2      310.83      324.90     18.40 o 
   2  12   2      500.24      472.49     21.56 o 
   3  12   2      356.76      374.65     30.10 o 
   4  12   2       93.57      104.43     14.55 o 
   5  12   2        1.02        3.19      8.85 o 
  -3  13   2        1.34       11.61      8.25 o 
  -2  13   2       83.48       89.93     12.46 o 
  -1  13   2       30.19       40.73     10.15 o 
   0  13   2      259.45      235.54     17.49 o 
   1  13   2      268.05      287.90     20.42 o 
   2  13   2        0.14        4.35      7.74 o 
 -15   0   3      907.95      879.09     66.40 o 
 -13   0   3     1693.97     1663.64     84.44 o 
 -11   0   3     3012.20     2974.48     74.71 o 
  -9   0   3     3698.38     3451.07     62.93 o 
  -7   0   3     3351.84     3220.62     57.00 o 
  -5   0   3     2379.87     2603.20     45.37 o 
  -3   0   3      559.42      509.03     12.92 o 
  -1   0   3    18591.92    18822.81    233.48 o 
   1   0   3    26154.90    23062.87    651.02 o 
   3   0   3    19759.15    19146.78    666.18 o 
   5   0   3    13262.30    13009.98    234.01 o 
   7   0   3     3139.76     2857.83    112.59 o 
   9   0   3      285.00      285.09     31.04 o 
  11   0   3      224.14      201.37     30.31 o 
  13   0   3        1.98       -7.94     14.44 o 
 -15   1   3       98.63       95.93     20.04 o 
 -14   1   3       42.00       45.04     15.56 o 
 -13   1   3       23.91       35.23     14.03 o 
 -12   1   3       36.93       46.24     14.03 o 
 -11   1   3     1354.45     1338.20     37.25 o 
 -10   1   3      327.12      318.17     12.09 o 
  -9   1   3     4791.04     4604.32     62.76 o 
  -8   1   3     1860.32     1894.87     31.26 o 
  -7   1   3     1241.97     1081.18     20.61 o 
  -6   1   3     8877.76     9056.52     97.60 o 
  -5   1   3    11586.69    11624.81    121.68 o 
  -4   1   3     7484.64     7325.22     78.22 o 
  -3   1   3    26022.74    25061.46    277.71 o 
  -2   1   3    40556.72    34524.18    658.83 o 
  -1   1   3      747.16      814.92     10.40 o 
   0   1   3    10258.86    10605.24    132.44 o 
   1   1   3      504.48      573.92     13.36 o 
   2   1   3     1077.90     1126.92     19.51 o 
   3   1   3       66.70       61.61      5.31 o 
   4   1   3     2723.62     2919.40     41.65 o 
   5   1   3     4715.87     4817.65     66.09 o 
   6   1   3     2995.97     2955.61     45.52 o 
   7   1   3     2748.44     2816.04     53.30 o 
   8   1   3     5659.36     5506.86    121.21 o 
   9   1   3      222.63      175.44     18.11 o 
  10   1   3     3656.87     3479.07    140.02 o 
  11   1   3      387.50      378.49     37.53 o 
  12   1   3     1286.15     1218.34     57.74 o 
  13   1   3      261.10      264.30     27.03 o 
 -15   2   3       31.90       21.04     38.61 o 
 -14   2   3      976.42     1000.30     98.52 o 
 -13   2   3      187.48      134.85     19.88 o 
 -12   2   3      493.15      500.03     23.35 o 
 -11   2   3      148.34      144.05     13.58 o 
 -10   2   3      533.85      498.83     16.30 o 
  -9   2   3      196.67      187.85      9.35 o 
  -8   2   3       13.56       27.95      6.29 o 
  -7   2   3      204.47      207.53     12.09 o 
  -6   2   3     6010.77     6201.25     76.31 o 
  -5   2   3     1980.03     2040.35     29.78 o 
  -4   2   3    17621.66    17620.13    204.33 o 
  -3   2   3     1527.28     1609.53     24.25 o 
  -2   2   3    15853.88    15796.08    227.10 o 
  -1   2   3     5410.05     5728.93     61.27 o 
   0   2   3    30364.33    29054.54    817.28 o 
   1   2   3     2555.93     2685.60     30.22 o 
   2   2   3    23193.41    23411.05    525.01 o 
   3   2   3       60.05       69.83      3.46 o 
   4   2   3     9496.05     9548.65    109.32 o 
   5   2   3      427.01      377.18     10.58 o 
   6   2   3     3049.88     3127.45     47.58 o 
   7   2   3     1074.71     1045.14     31.80 o 
   8   2   3     2186.11     2153.09     45.85 o 
   9   2   3       67.13       67.84     13.01 o 
  10   2   3       19.54        8.49      9.94 o 
  11   2   3        1.42       -0.29     10.83 o 
  12   2   3      222.61      218.05     23.12 o 
  13   2   3        0.20       -7.12     11.47 o 
 -14   3   3        8.75       17.48     13.53 o 
 -13   3   3      509.28      521.52     33.71 o 
 -12   3   3       50.74       45.37     10.37 o 
 -11   3   3      954.78      932.93     31.78 o 
 -10   3   3     2591.30     2404.17     45.63 o 
  -9   3   3      839.47      843.35     19.34 o 
  -8   3   3     6439.54     6494.13     82.42 o 
  -7   3   3     2584.68     2597.33     38.27 o 
  -6   3   3    10198.13     9831.06    116.17 o 
  -5   3   3     1416.54     1405.13     34.51 o 
  -4   3   3     6199.77     5710.46     89.38 o 
  -3   3   3     4294.55     4544.02     55.90 o 
  -2   3   3     6932.72     6779.75     92.64 o 
  -1   3   3      228.04      246.84      7.04 o 
   0   3   3      464.87      408.22      6.59 o 
   1   3   3      383.48      433.22      8.12 o 
   2   3   3     1943.83     2254.67     59.70 o 
   3   3   3     1467.60     1562.65     24.37 o 
   4   3   3      210.83      307.29      8.64 o 
   5   3   3     1280.41     1365.58     21.51 o 
   6   3   3     1280.75     1234.16     24.57 o 
   7   3   3     1470.19     1474.45     28.59 o 
   8   3   3     1712.55     1662.83     39.42 o 
   9   3   3      240.79      214.42     19.09 o 
  10   3   3     3447.78     3359.13    131.36 o 
  11   3   3       57.99       62.36     25.98 o 
  12   3   3     1516.26     1540.82     58.12 o 
  13   3   3        2.57        4.92     16.24 o 
 -14   4   3       53.03       49.84     16.80 o 
 -13   4   3     1401.77     1289.44     58.46 o 
 -12   4   3      313.77      283.26     19.35 o 
 -11   4   3     1416.38     1410.89     33.58 o 
 -10   4   3       46.94       46.96      8.85 o 
  -9   4   3     2998.92     2918.20     44.82 o 
  -8   4   3       33.70       46.08      5.47 o 
  -7   4   3     2601.51     2650.56     40.95 o 
  -6   4   3       94.17      116.56      6.81 o 
  -5   4   3     1142.60     1354.48     23.20 o 
  -4   4   3        0.49        4.72      2.48 o 
  -3   4   3     6023.24     6459.64     77.36 o 
  -2   4   3      681.22      665.25     11.25 o 
  -1   4   3     4885.87     4820.90     54.85 o 
   0   4   3       23.61       47.83      4.06 o 
   1   4   3    14270.96    14654.23    150.70 o 
   2   4   3      672.83      647.19     11.47 o 
   3   4   3    31388.59    31505.46    317.52 o 
   4   4   3     3001.80     3121.95     37.52 o 
   5   4   3     8579.23     8574.38     92.12 o 
   6   4   3      594.01      629.99     17.06 o 
   7   4   3     5019.58     4940.59     73.45 o 
   8   4   3      227.75      247.66     14.73 o 
   9   4   3      844.41      829.79     27.66 o 
  10   4   3      307.67      275.43     36.81 o 
  11   4   3       28.84       29.23     12.76 o 
  12   4   3       95.65       87.08     17.33 o 
  13   4   3      332.79      318.30     29.08 o 
 -14   5   3      184.16      223.88     25.79 o 
 -13   5   3      555.61      534.10     27.19 o 
 -12   5   3        6.33        1.72      8.28 o 
 -11   5   3      346.91      351.51     20.11 o 
 -10   5   3       53.79       74.56     10.06 o 
  -9   5   3     2240.88     2287.47     38.05 o 
  -8   5   3     2577.83     2433.83     39.02 o 
  -7   5   3     6618.55     6471.70     82.86 o 
  -6   5   3     2146.47     2331.51     36.12 o 
  -5   5   3     4011.33     4125.18     55.03 o 
  -4   5   3     3181.59     3143.43     43.01 o 
  -3   5   3     5223.82     5278.87     60.12 o 
  -2   5   3      426.39      388.14      7.54 o 
  -1   5   3     1999.63     2101.90     29.45 o 
   0   5   3      741.94      747.67     12.84 o 
   1   5   3      235.25      216.59      9.91 o 
   2   5   3        3.69        7.16      2.37 o 
   3   5   3     2549.27     2698.31     34.22 o 
   4   5   3       19.47       24.87      3.38 o 
   5   5   3      602.81      680.35     13.30 o 
   6   5   3       26.56       35.36      5.00 o 
   7   5   3     1530.12     1530.78     31.51 o 
   8   5   3      820.32      839.51     27.55 o 
   9   5   3     1877.97     1875.97     46.26 o 
  10   5   3      541.85      565.14     31.53 o 
  11   5   3      135.40      156.85     24.54 o 
  12   5   3      555.85      511.69     33.36 o 
 -13   6   3      202.30      217.98     18.95 o 
 -12   6   3      489.78      502.41     25.13 o 
 -11   6   3        2.75        6.08      6.65 o 
 -10   6   3      300.55      320.48     15.69 o 
  -9   6   3      202.11      200.95     10.55 o 
  -8   6   3        9.35       14.97      4.92 o 
  -7   6   3       25.46       28.44      4.54 o 
  -6   6   3     1497.14     1529.36     24.91 o 
  -5   6   3       38.43       34.12      4.37 o 
  -4   6   3     4384.19     4377.86     52.79 o 
  -3   6   3      632.80      634.48     13.05 o 
  -2   6   3     7611.37     7693.95     78.03 o 
  -1   6   3       62.70       47.86      5.30 o 
   0   6   3     5307.69     5262.62     60.40 o 
   1   6   3     1379.30     1456.11     20.58 o 
   2   6   3     5996.00     6192.52     70.12 o 
   3   6   3     1228.34     1230.28     20.21 o 
   4   6   3     1401.93     1481.55     23.15 o 
   5   6   3      657.90      743.33     17.54 o 
   6   6   3     1378.33     1427.85     27.95 o 
   7   6   3      463.05      436.96     16.28 o 
   8   6   3      308.12      272.99     19.35 o 
   9   6   3        1.18       -3.45      6.64 o 
  10   6   3       10.78       10.79      9.03 o 
  11   6   3        7.94       19.80     12.63 o 
  12   6   3        8.78       28.08     13.70 o 
 -13   7   3       69.70       76.51     23.10 o 
 -12   7   3      122.51      113.58     19.07 o 
 -11   7   3      581.80      594.97     26.66 o 
 -10   7   3      417.90      424.79     22.14 o 
  -9   7   3      773.34      756.21     23.13 o 
  -8   7   3     1753.40     1670.50     31.65 o 
  -7   7   3       10.20       12.48      4.82 o 
  -6   7   3     1364.35     1310.27     26.45 o 
  -5   7   3      239.68      232.22     10.74 o 
  -4   7   3    12054.38    12061.72    144.46 o 
  -3   7   3       89.51       83.00      8.59 o 
  -2   7   3     4467.13     4424.80     60.68 o 
  -1   7   3      150.17      138.10      9.02 o 
   0   7   3     2011.77     2068.45     30.72 o 
   1   7   3     1221.33     1198.76     18.86 o 
   2   7   3      783.83      826.56     16.36 o 
   3   7   3        6.45       -0.97      3.08 o 
   4   7   3      275.06      263.17      9.46 o 
   5   7   3     1814.12     1917.26     33.13 o 
   6   7   3     3069.44     3025.80     71.32 o 
   7   7   3      186.67      172.29     11.46 o 
   8   7   3     1663.34     1640.79     36.36 o 
   9   7   3       39.70       44.38     10.06 o 
  10   7   3     1323.65     1345.89     41.06 o 
  11   7   3       89.70      111.95     22.37 o 
 -12   8   3       35.47       67.86     18.15 o 
 -11   8   3      445.98      434.86     23.73 o 
 -10   8   3       10.01       30.30      9.51 o 
  -9   8   3      641.65      699.56     31.20 o 
  -8   8   3       22.02       30.65      7.65 o 
  -7   8   3      365.83      398.53     15.12 o 
  -6   8   3        6.14        9.23      5.14 o 
  -5   8   3        3.79       -1.80      4.06 o 
  -4   8   3       44.14       53.38      6.49 o 
  -3   8   3      153.08      159.97      9.24 o 
  -2   8   3      719.00      707.40     18.49 o 
  -1   8   3     2209.87     2182.94     34.70 o 
   0   8   3      872.69      897.29     19.08 o 
   1   8   3     4434.45     4266.71     54.92 o 
   2   8   3     2681.58     2558.99     39.70 o 
   3   8   3     3192.46     3134.65     47.61 o 
   4   8   3     2004.59     2001.66     34.55 o 
   5   8   3     2903.44     2953.54     52.48 o 
   6   8   3      715.13      706.95     25.69 o 
   7   8   3      863.98      892.78     29.52 o 
   8   8   3      456.05      482.91     22.26 o 
   9   8   3      172.16      186.24     19.39 o 
  10   8   3       15.90       21.46     11.70 o 
 -11   9   3       72.73       50.67     12.61 o 
 -10   9   3      102.71      111.48     14.71 o 
  -9   9   3      972.33      929.58     28.56 o 
  -8   9   3        0.52        4.80      6.67 o 
  -7   9   3      842.72      865.16     30.68 o 
  -6   9   3      532.80      517.02     17.32 o 
  -5   9   3     1294.73     1302.27     28.14 o 
  -4   9   3      483.55      483.21     16.07 o 
  -3   9   3     1999.46     1999.81     36.18 o 
  -2   9   3      902.28      909.06     22.37 o 
  -1   9   3     1522.48     1538.52     36.33 o 
   0   9   3      916.92      918.81     20.37 o 
   1   9   3       33.87       25.05      5.30 o 
   2   9   3       22.13       15.67      4.73 o 
   3   9   3        1.57        1.49      4.07 o 
   4   9   3        4.32        0.05      6.35 o 
   5   9   3      737.30      750.17     23.66 o 
   6   9   3      103.02      102.10     12.49 o 
   7   9   3      250.34      288.95     18.33 o 
   8   9   3      177.37      157.02     17.45 o 
   9   9   3      371.03      443.05     49.80 o 
 -10  10   3        2.12        5.25     11.09 o 
  -9  10   3      530.90      618.68     34.93 o 
  -8  10   3      136.75      153.19     13.26 o 
  -7  10   3       13.70       21.17      7.68 o 
  -6  10   3      106.75      114.15      9.78 o 
  -5  10   3       25.77       23.61      6.23 o 
  -4  10   3     1359.21     1278.90     28.78 o 
  -3  10   3      152.19      172.25     10.87 o 
  -2  10   3     2574.68     2463.75     43.24 o 
  -1  10   3      203.67      214.74     12.16 o 
   0  10   3     1457.99     1474.19     31.01 o 
   1  10   3      806.97      865.88     27.19 o 
   2  10   3      756.75      767.94     33.34 o 
   3  10   3      113.54      137.73     11.33 o 
   4  10   3      453.16      471.06     23.16 o 
   5  10   3      196.58      237.66     17.04 o 
   6  10   3       19.95       22.77     11.92 o 
   7  10   3      118.19      122.45     17.98 o 
   8  10   3       69.41       78.24     16.02 o 
  -8  11   3      404.64      400.49     37.58 o 
  -7  11   3        4.73        3.12      8.04 o 
  -6  11   3     1072.97     1023.45     30.38 o 
  -5  11   3       54.72       70.99     13.38 o 
  -4  11   3      835.01      873.44     27.52 o 
  -3  11   3      322.85      305.79     16.83 o 
  -2  11   3      525.15      567.86     25.42 o 
  -1  11   3       15.35       10.82      6.92 o 
   0  11   3       44.72       59.73      9.54 o 
   1  11   3      116.80      133.69     13.02 o 
   2  11   3        6.35        4.58      7.92 o 
   3  11   3      290.53      325.77     22.35 o 
   4  11   3       13.59        9.80      8.51 o 
   5  11   3       23.18       31.56     10.13 o 
   6  11   3      194.90      248.53     23.69 o 
   7  11   3       18.61       10.84     16.24 o 
  -6  12   3       88.40       83.42     14.12 o 
  -5  12   3        6.37       21.87      8.41 o 
  -4  12   3       48.76       42.63      9.48 o 
  -3  12   3       50.68       39.60      9.22 o 
  -2  12   3       30.21       26.83      8.67 o 
  -1  12   3      101.58      103.73     12.21 o 
   0  12   3      242.59      262.65     17.09 o 
   1  12   3      482.98      462.44     21.59 o 
   2  12   3      285.52      284.23     18.13 o 
   3  12   3      642.47      641.86     45.13 o 
   4  12   3      567.86      681.63     37.49 o 
   5  12   3      579.85      603.44     36.22 o 
  -2  13   3        6.62       17.86      8.77 o 
  -1  13   3       83.11       81.79     12.37 o 
   0  13   3        0.66       -1.18      7.00 o 
   1  13   3        0.74        4.95      7.33 o 
 -14   0   4      652.85      758.56     58.46 o 
 -12   0   4     2121.96     2015.85     92.38 o 
 -10   0   4      566.54      592.91     20.81 o 
  -8   0   4       60.70       66.12      7.35 o 
  -6   0   4     1182.48     1200.01     26.89 o 
  -4   0   4     6708.84     7024.21    114.52 o 
  -2   0   4    31553.05    29363.64   1082.27 o 
   0   0   4    10744.49    10726.11    201.72 o 
   2   0   4     9213.10     9083.25    233.85 o 
   4   0   4    15762.75    15652.14    549.25 o 
   6   0   4     6970.69     6870.12    130.61 o 
   8   0   4     1160.09     1174.29     59.91 o 
  10   0   4     1619.52     1418.96     72.90 o 
  12   0   4       45.05       67.12     22.37 o 
 -15   1   4        2.00        7.23     15.52 o 
 -14   1   4       20.77        3.46     11.99 o 
 -13   1   4      164.48      161.81     20.92 o 
 -12   1   4      126.60      137.99     13.90 o 
 -11   1   4      475.97      460.09     22.70 o 
 -10   1   4      825.44      810.67     19.76 o 
  -9   1   4     1121.68     1152.09     23.76 o 
  -8   1   4     5656.66     5493.64     71.76 o 
  -7   1   4     2696.55     2662.32     35.45 o 
  -6   1   4    16421.29    15814.20    164.65 o 
  -5   1   4     2645.24     2569.87     32.58 o 
  -4   1   4     6164.70     5616.19     73.75 o 
  -3   1   4      492.63      568.91     12.57 o 
  -2   1   4    26364.83    26034.89    301.14 o 
  -1   1   4     5877.53     6329.36     67.01 o 
   0   1   4     9011.72     8969.56    113.21 o 
   1   1   4      407.12      442.64     17.08 o 
   2   1   4       37.81       31.91      2.01 o 
   3   1   4       71.17       87.33      9.69 o 
   4   1   4       61.28       62.53     11.07 o 
   5   1   4      663.66      749.52     15.21 o 
   6   1   4      780.09      770.88     21.01 o 
   7   1   4      326.73      318.75     20.66 o 
   8   1   4     6514.57     5799.58    127.08 o 
   9   1   4     1973.75     1891.26     59.19 o 
  10   1   4     1344.75     1231.41     47.70 o 
  11   1   4      244.55      240.69     23.22 o 
  12   1   4     1901.98     1773.36     77.95 o 
  13   1   4       30.53       21.97     13.53 o 
 -15   2   4      518.06      587.09     70.01 o 
 -14   2   4        9.13        0.60     18.04 o 
 -13   2   4     2205.46     2159.50     71.08 o 
 -12   2   4       10.69       12.26      8.12 o 
 -11   2   4     4572.20     4367.30     71.88 o 
 -10   2   4       13.25       14.92      5.27 o 
  -9   2   4     3697.29     3507.03     51.23 o 
  -8   2   4      104.10      116.42      7.55 o 
  -7   2   4     5935.24     5743.98     73.22 o 
  -6   2   4      387.79      423.56     11.70 o 
  -5   2   4       30.27       31.23      3.77 o 
  -4   2   4        0.47        4.98      2.56 o 
  -3   2   4      673.73      600.23     11.73 o 
  -2   2   4        9.02        5.46      1.72 o 
  -1   2   4    14918.23    15217.28    155.22 o 
   0   2   4     1468.38     1494.66     20.72 o 
   1   2   4    20952.97    21722.26    240.21 o 
   2   2   4      282.14      288.89      7.96 o 
   3   2   4    30734.91    31389.85    556.17 o 
   4   2   4      708.47      715.78     15.45 o 
   5   2   4    12462.52    12225.11    157.29 o 
   6   2   4      113.10      112.48      6.40 o 
   7   2   4     5226.20     5146.47     88.55 o 
   8   2   4      113.64      104.39     13.97 o 
   9   2   4      844.35      778.68     35.21 o 
  10   2   4        1.41       -6.04      8.92 o 
  11   2   4       52.49       27.84     12.50 o 
  12   2   4        0.01       -6.67      9.43 o 
  13   2   4      326.67      303.46     27.64 o 
 -14   3   4       89.71       96.13     19.25 o 
 -13   3   4       74.97       98.57     16.77 o 
 -12   3   4        2.22       -0.72      7.15 o 
 -11   3   4     1496.60     1393.84     33.38 o 
 -10   3   4     1006.08     1037.29     23.29 o 
  -9   3   4      705.33      725.49     22.00 o 
  -8   3   4     2236.74     2207.76     35.28 o 
  -7   3   4     4636.80     4534.32     60.26 o 
  -6   3   4     3500.90     3331.37     45.90 o 
  -5   3   4    10629.06    10432.41    122.11 o 
  -4   3   4    20702.13    21314.23    238.52 o 
  -3   3   4     9299.00     9612.49    124.42 o 
  -2   3   4     3855.64     3932.13     38.07 o 
  -1   3   4     7723.17     7960.31     93.46 o 
   0   3   4     3871.43     4024.73     44.98 o 
   1   3   4     2928.82     3218.00     36.96 o 
   2   3   4      783.71      785.09     12.22 o 
   3   3   4        0.43        4.96      2.17 o 
   4   3   4        0.62        1.00      2.07 o 
   5   3   4     1350.55     1408.07     22.17 o 
   6   3   4     3783.78     3711.42     56.03 o 
   7   3   4       86.38       89.84      9.24 o 
   8   3   4      703.01      692.63     23.46 o 
   9   3   4      761.73      792.76     35.72 o 
  10   3   4     1863.68     1874.34     89.50 o 
  11   3   4      338.02      339.36     41.86 o 
  12   3   4     1012.49     1043.89     47.70 o 
  13   3   4       61.86       66.83     23.10 o 
 -14   4   4       73.28       91.03     19.52 o 
 -13   4   4      114.09       90.01     13.64 o 
 -12   4   4      140.69      134.23     14.62 o 
 -11   4   4      183.03      173.15     12.46 o 
 -10   4   4      517.07      533.93     16.42 o 
  -9   4   4       51.46       46.74      5.58 o 
  -8   4   4        2.02        2.01      3.90 o 
  -7   4   4      752.09      781.05     17.82 o 
  -6   4   4        1.69        1.85      3.09 o 
  -5   4   4      520.81      520.08     12.98 o 
  -4   4   4     2627.79     2571.37     36.23 o 
  -3   4   4       73.65       54.06      6.26 o 
  -2   4   4     8061.50     8487.43    101.32 o 
  -1   4   4     1801.38     2038.39     27.51 o 
   0   4   4    20453.92    21881.43    207.06 o 
   1   4   4      259.13      412.79     11.57 o 
   2   4   4     6986.92     6813.03     73.77 o 
   3   4   4     3185.97     3377.49     39.90 o 
   4   4   4     3485.58     3546.91     41.92 o 
   5   4   4      212.84      187.75      7.70 o 
   6   4   4     3133.59     3205.53     51.01 o 
   7   4   4       34.53       31.67      7.11 o 
   8   4   4       52.22       56.04      9.64 o 
   9   4   4      130.29      101.36     16.24 o 
  10   4   4      295.71      287.21     23.73 o 
  11   4   4      117.74      103.74     17.56 o 
  12   4   4       54.77       54.58     16.53 o 
 -14   5   4        0.65        9.43     13.33 o 
 -13   5   4      578.47      518.45     27.13 o 
 -12   5   4        1.88        0.81     10.91 o 
 -11   5   4       57.06       52.65      8.77 o 
 -10   5   4      552.59      570.30     17.25 o 
  -9   5   4      854.53      783.78     27.65 o 
  -8   5   4     3448.15     3322.07     49.28 o 
  -7   5   4     1181.45     1239.94     24.34 o 
  -6   5   4     8063.82     7794.16     96.48 o 
  -5   5   4      120.14      108.85      6.53 o 
  -4   5   4    10241.67    10303.01    121.37 o 
  -3   5   4       76.05       72.14      5.05 o 
  -2   5   4     7313.24     6926.08     78.15 o 
  -1   5   4     1411.24     1639.72     24.43 o 
   0   5   4     6084.49     6457.12     72.94 o 
   1   5   4      118.81      166.17      5.94 o 
   2   5   4      279.34      346.30      9.23 o 
   3   5   4      431.54      441.90     11.40 o 
   4   5   4       85.32       84.08      4.93 o 
   5   5   4      223.07      218.18      8.95 o 
   6   5   4     2316.09     2239.68     40.30 o 
   7   5   4      485.36      486.87     16.52 o 
   8   5   4     1979.23     1909.95     81.10 o 
   9   5   4       17.34       16.85      8.17 o 
  10   5   4     2042.20     1992.22     90.58 o 
  11   5   4        1.71        4.20     11.55 o 
  12   5   4     1079.77     1165.67     51.75 o 
 -13   6   4     1057.23      963.43     46.82 o 
 -12   6   4       59.31       66.19     10.19 o 
 -11   6   4     1535.49     1583.00     41.77 o 
 -10   6   4      956.66      980.65     23.49 o 
  -9   6   4     2564.40     2665.20     43.42 o 
  -8   6   4        5.27        7.75      6.98 o 
  -7   6   4      733.11      733.10     24.01 o 
  -6   6   4      140.59      144.54      8.17 o 
  -5   6   4      485.79      515.60     12.56 o 
  -4   6   4      591.92      629.69     19.59 o 
  -3   6   4      797.39      804.08     18.72 o 
  -2   6   4      272.33      355.37     17.85 o 
  -1   6   4     2948.14     2833.97     38.15 o 
   0   6   4     2662.43     2627.32     35.81 o 
   1   6   4    11972.52    12070.40    119.27 o 
   2   6   4      343.98      281.23      8.73 o 
   3   6   4     6286.30     6324.09     71.95 o 
   4   6   4      777.42      773.08     20.44 o 
   5   6   4    10156.65    10191.50    122.72 o 
   6   6   4     3686.18     3826.80     61.46 o 
   7   6   4     2119.33     2214.42     42.03 o 
   8   6   4      386.56      364.38     19.88 o 
   9   6   4      562.12      527.19     35.48 o 
  10   6   4      130.56      125.85     18.11 o 
  11   6   4        8.03       12.71     12.22 o 
 -13   7   4       12.32        1.97     12.80 o 
 -12   7   4       40.85       40.34     11.30 o 
 -11   7   4      281.12      262.04     21.59 o 
 -10   7   4        0.60        1.44      5.32 o 
  -9   7   4      962.94      926.07     23.61 o 
  -8   7   4       43.36       42.57      6.45 o 
  -7   7   4     2469.61     2549.83     42.21 o 
  -6   7   4     1620.85     1550.30     29.79 o 
  -5   7   4     1488.22     1424.44     32.10 o 
  -4   7   4     3225.03     3174.60     47.76 o 
  -3   7   4     2502.58     2499.43     39.93 o 
  -2   7   4     1985.05     2024.39     41.37 o 
  -1   7   4     2490.87     2448.17     35.49 o 
   0   7   4      107.71       96.56      6.49 o 
   1   7   4      539.51      524.02     13.52 o 
   2   7   4        5.04       11.62      4.19 o 
   3   7   4       45.51       47.23      5.94 o 
   4   7   4     2100.17     2053.20     34.12 o 
   5   7   4       23.50       25.87      5.47 o 
   6   7   4      736.15      756.17     24.48 o 
   7   7   4     1836.59     1889.05     38.73 o 
   8   7   4      542.54      586.71     24.97 o 
   9   7   4      282.99      290.87     25.52 o 
  10   7   4      345.89      308.91     36.09 o 
  11   7   4      294.72      273.54     36.81 o 
 -12   8   4      227.04      252.84     36.97 o 
 -11   8   4      196.24      247.43     18.75 o 
 -10   8   4        1.54       -6.33      6.33 o 
  -9   8   4       40.75       44.85      8.46 o 
  -8   8   4        6.51        6.06      4.81 o 
  -7   8   4       58.81       60.65      7.40 o 
  -6   8   4       48.71       44.95      7.67 o 
  -5   8   4      104.39      105.15      8.34 o 
  -4   8   4     1388.43     1279.59     26.67 o 
  -3   8   4      216.35      185.87     11.08 o 
  -2   8   4     2321.66     2293.01     43.95 o 
  -1   8   4      249.40      243.75     10.38 o 
   0   8   4      856.20      880.61     20.96 o 
   1   8   4      479.58      498.04     15.28 o 
   2   8   4     2197.14     2177.98     36.97 o 
   3   8   4      121.19      126.19      8.49 o 
   4   8   4     1665.88     1726.14     36.32 o 
   5   8   4      945.06      969.21     25.88 o 
   6   8   4        4.24        9.99      7.63 o 
   7   8   4       45.90       44.89      9.72 o 
   8   8   4      573.95      577.71     57.74 o 
   9   8   4       27.15       36.60     12.63 o 
  10   8   4       31.00       29.48     19.49 o 
 -11   9   4      267.65      244.22     19.78 o 
 -10   9   4      281.82      289.10     20.62 o 
  -9   9   4       89.73       82.62     10.77 o 
  -8   9   4      840.07      849.62     23.65 o 
  -7   9   4        2.95        7.54      5.10 o 
  -6   9   4     3204.87     3091.13     50.87 o 
  -5   9   4      128.17      129.37      9.75 o 
  -4   9   4     2193.21     2216.74     41.33 o 
  -3   9   4      160.38      183.25     10.58 o 
  -2   9   4     1590.78     1641.44     32.06 o 
  -1   9   4     1223.12     1206.25     26.52 o 
   0   9   4     2645.31     2664.07     40.41 o 
   1   9   4       18.66       16.81      4.92 o 
   2   9   4      332.76      358.75     12.77 o 
   3   9   4        3.85        9.84      4.71 o 
   4   9   4       77.32       63.53     10.42 o 
   5   9   4       12.71       20.38      7.10 o 
   6   9   4       56.31       67.49     11.25 o 
   7   9   4        0.30       -3.37      7.30 o 
   8   9   4      659.65      711.40     37.00 o 
   9   9   4        1.53        2.20     10.45 o 
 -10  10   4       18.30       33.88     14.47 o 
  -9  10   4      457.88      477.69     24.06 o 
  -8  10   4      168.02      188.29     14.55 o 
  -7  10   4       35.96       41.33      7.78 o 
  -6  10   4      220.82      230.55     12.84 o 
  -5  10   4        1.62       11.82      5.35 o 
  -4  10   4       16.97       23.58      5.99 o 
  -3  10   4      191.57      200.36     11.61 o 
  -2  10   4      768.75      713.17     26.79 o 
  -1  10   4      928.17      892.40     23.53 o 
   0  10   4      118.39      115.10      8.70 o 
   1  10   4      895.18      866.07     21.10 o 
   2  10   4     1783.45     1739.01     31.72 o 
   3  10   4     1743.40     1758.36     41.63 o 
   4  10   4      979.76      932.41     29.37 o 
   5  10   4     1300.99     1411.38     42.07 o 
   6  10   4      320.87      304.97     24.50 o 
   7  10   4      695.43      738.81     36.87 o 
   8  10   4      197.57      194.15     31.76 o 
  -8  11   4      105.00       84.14     15.04 o 
  -7  11   4      328.66      317.03     20.94 o 
  -6  11   4       88.23      103.14     11.34 o 
  -5  11   4      540.44      557.46     21.98 o 
  -4  11   4       85.81       70.01      9.74 o 
  -3  11   4      466.76      470.34     20.36 o 
  -2  11   4      702.30      613.01     22.90 o 
  -1  11   4      240.96      250.40     15.30 o 
   0  11   4        4.62        0.83      6.15 o 
   1  11   4      108.31      122.19     11.78 o 
   2  11   4       69.45       56.33     11.88 o 
   3  11   4        7.92       18.95      8.90 o 
   4  11   4        7.84       10.07      8.15 o 
   5  11   4       53.65       43.47     15.16 o 
   6  11   4       34.76       14.27     11.99 o 
  -6  12   4       93.02       82.07     11.30 o 
  -5  12   4        0.58       -1.54      6.59 o 
  -4  12   4       48.38       43.16      9.44 o 
  -3  12   4       23.49       18.32      7.77 o 
  -2  12   4      143.48      124.51     12.98 o 
  -1  12   4      179.17      177.57     14.68 o 
   0  12   4      815.04      810.75     46.05 o 
   1  12   4       95.76      111.33     12.29 o 
   2  12   4      195.69      193.75     17.91 o 
   3  12   4       35.71       48.94     11.85 o 
   4  12   4        4.68        5.45      8.78 o 
  -1  13   4      380.24      374.31     20.90 o 
 -15   0   5     1067.09     1278.94     78.67 o 
 -13   0   5     1427.46     1473.10     79.39 o 
 -11   0   5     3590.85     3494.40     78.35 o 
  -9   0   5    11369.40    10719.58    167.35 o 
  -7   0   5     2592.58     2390.30     58.89 o 
  -5   0   5     1501.25     1519.64     34.96 o 
  -3   0   5     3976.35     3807.25     75.53 o 
  -1   0   5    12642.64    12867.40    162.12 o 
   1   0   5    48687.30    42394.83   1766.13 o 
   3   0   5    19790.49    20040.36    286.22 o 
   5   0   5    15855.71    16606.59    303.50 o 
   7   0   5     8215.29     7818.74    225.91 o 
   9   0   5      954.34      931.78     55.57 o 
  11   0   5        4.09        6.50     12.99 o 
  13   0   5      150.57      147.24     29.59 o 
 -15   1   5       30.02       16.25     14.38 o 
 -14   1   5      184.92      175.47     23.22 o 
 -13   1   5      336.92      356.23     27.94 o 
 -12   1   5       37.28       47.75      8.35 o 
 -11   1   5        8.49        7.66      5.12 o 
 -10   1   5      749.86      718.78     21.46 o 
  -9   1   5     1507.80     1569.94     29.20 o 
  -8   1   5     5192.78     4946.98     66.30 o 
  -7   1   5     2482.89     2418.59     33.47 o 
  -6   1   5     9697.47     9444.33    102.48 o 
  -5   1   5     5136.24     5045.95     57.98 o 
  -4   1   5    24886.63    24199.68    245.93 o 
  -3   1   5     6767.98     6728.88     79.64 o 
  -2   1   5     8665.54     8516.93    127.50 o 
  -1   1   5     6150.78     6636.80     85.48 o 
   0   1   5      897.69      800.04     13.52 o 
   1   1   5     5081.37     5300.42    126.16 o 
   2   1   5       81.22      111.69      3.67 o 
   3   1   5      918.96      938.48     18.57 o 
   4   1   5     1186.72     1261.53     21.50 o 
   5   1   5       17.44       31.32      5.08 o 
   6   1   5     1692.67     1646.50     35.15 o 
   7   1   5      147.56      132.76     14.54 o 
   8   1   5     1153.33     1108.90     41.08 o 
   9   1   5      357.82      383.89     44.39 o 
  10   1   5      868.51      813.00     38.28 o 
  11   1   5      781.32      779.30     39.04 o 
  12   1   5      532.35      527.45     34.19 o 
  13   1   5      106.63      114.84     20.34 o 
 -15   2   5      104.17      114.87     21.36 o 
 -14   2   5      640.20      619.92     37.90 o 
 -13   2   5       61.23       74.14     12.15 o 
 -12   2   5      233.90      231.70     14.90 o 
 -11   2   5       27.13       24.35      6.06 o 
 -10   2   5     1134.95     1141.59     24.80 o 
  -9   2   5      323.56      336.02     16.58 o 
  -8   2   5      684.34      640.73     16.71 o 
  -7   2   5      397.17      460.70     13.32 o 
  -6   2   5       39.06       34.51      7.81 o 
  -5   2   5      349.12      380.85     10.85 o 
  -4   2   5      246.00      286.08     10.35 o 
  -3   2   5        7.85       16.37      3.16 o 
  -2   2   5     4132.48     4299.11     48.82 o 
  -1   2   5     2697.74     3003.01     51.32 o 
   0   2   5     9961.81    10186.06    129.51 o 
   1   2   5      667.52      725.61     12.55 o 
   2   2   5    12025.15    12971.04    152.26 o 
   3   2   5      513.70      680.15     18.33 o 
   4   2   5     8114.54     8470.82    111.52 o 
   5   2   5      239.53      256.66     11.46 o 
   6   2   5     4324.87     4371.39     75.85 o 
   7   2   5       19.41       14.27      8.63 o 
   8   2   5     2994.56     3025.30     78.33 o 
   9   2   5       31.65       20.93     10.72 o 
  10   2   5      279.48      267.37     23.46 o 
  11   2   5       12.05        0.97     10.17 o 
  12   2   5      502.62      484.95     32.89 o 
 -15   3   5       92.50       81.44     26.70 o 
 -14   3   5      124.82      128.49     21.27 o 
 -13   3   5      113.15      112.65     14.28 o 
 -12   3   5      327.56      304.02     16.09 o 
 -11   3   5      688.44      741.40     25.42 o 
 -10   3   5     1058.62     1008.89     23.16 o 
  -9   3   5      221.87      224.11     10.59 o 
  -8   3   5     5254.09     5020.57     67.33 o 
  -7   3   5     1470.55     1588.84     27.70 o 
  -6   3   5     4339.57     4187.80     56.03 o 
  -5   3   5     1304.04     1346.19     22.95 o 
  -4   3   5    18772.81    18439.89    232.46 o 
  -3   3   5     3805.49     3866.86     62.70 o 
  -2   3   5    11288.62    11573.52    133.02 o 
  -1   3   5       14.24       13.73      1.85 o 
   0   3   5     8474.67     8641.61     99.92 o 
   1   3   5      991.10     1089.68     17.08 o 
   2   3   5     4388.55     4797.60     53.32 o 
   3   3   5      413.94      425.89      8.46 o 
   4   3   5      209.27      245.38      7.68 o 
   5   3   5        8.85       19.61      8.16 o 
   6   3   5     1985.48     1935.08     47.11 o 
   7   3   5        1.70       -0.84      5.31 o 
   8   3   5     4262.88     3941.36     95.43 o 
   9   3   5      112.14      117.34     38.61 o 
  10   3   5     2075.40     1935.86     63.28 o 
  11   3   5      241.00      249.30     60.99 o 
  12   3   5     1512.42     1496.35    115.48 o 
 -14   4   5      209.22      214.32     19.35 o 
 -13   4   5     2396.41     2340.92     59.64 o 
 -12   4   5       83.61       94.82     11.10 o 
 -11   4   5     4501.57     4294.83     63.79 o 
 -10   4   5      145.52      195.16     16.41 o 
  -9   4   5     3599.87     3550.86     52.68 o 
  -8   4   5      177.54      168.30      9.33 o 
  -7   4   5     2313.16     2394.87     37.77 o 
  -6   4   5      277.17      325.65     12.42 o 
  -5   4   5       77.05      103.17      8.23 o 
  -4   4   5       22.62       25.70      3.67 o 
  -3   4   5      466.45      460.33     17.16 o 
  -2   4   5      796.32      822.39     20.39 o 
  -1   4   5     7128.47     7049.19    109.31 o 
   0   4   5       93.05       66.44      3.84 o 
   1   4   5     8520.96     8213.65     88.07 o 
   2   4   5     2165.65     2178.49     28.10 o 
   3   4   5    14466.17    14809.08    153.28 o 
   4   4   5      275.88      281.08      9.22 o 
   5   4   5     6705.67     6661.52     93.24 o 
   6   4   5     1029.11     1013.50     23.33 o 
   7   4   5     2318.37     2369.83     65.23 o 
   8   4   5      724.72      714.24     25.22 o 
   9   4   5      526.66      589.16     31.63 o 
  10   4   5       26.91       23.82     11.70 o 
  11   4   5       67.49       71.29     16.07 o 
  12   4   5      109.41      103.31     18.88 o 
 -14   5   5       30.29       29.30     11.63 o 
 -13   5   5       53.66       40.50     12.50 o 
 -12   5   5       41.52       34.92      8.60 o 
 -11   5   5      173.23      170.84     10.87 o 
 -10   5   5      609.24      575.68     22.13 o 
  -9   5   5     1008.72      940.53     22.08 o 
  -8   5   5      378.45      386.66     16.15 o 
  -7   5   5      624.53      614.97     16.34 o 
  -6   5   5     3052.03     3057.29     44.60 o 
  -5   5   5     5503.98     5515.19     70.70 o 
  -4   5   5     1977.18     2056.61     31.27 o 
  -3   5   5     6201.15     6086.07     86.49 o 
  -2   5   5     5369.58     5596.25     65.62 o 
  -1   5   5     4306.18     4086.26     54.22 o 
   0   5   5     3107.96     3353.80     42.50 o 
   1   5   5     3087.50     3068.08     37.83 o 
   2   5   5      787.79      852.47     15.04 o 
   3   5   5     2542.56     2575.40     33.22 o 
   4   5   5      583.02      577.58     14.07 o 
   5   5   5      278.87      280.74     12.21 o 
   6   5   5     2699.48     2685.94     46.50 o 
   7   5   5       44.17       51.33     12.44 o 
   8   5   5     1582.64     1581.12     41.26 o 
   9   5   5      446.44      439.04     28.32 o 
  10   5   5     1780.79     1684.62     59.20 o 
  11   5   5      364.96      379.70     29.32 o 
 -13   6   5        8.96       -0.46     11.59 o 
 -12   6   5      155.69      162.12     15.90 o 
 -11   6   5       19.61       20.38      8.81 o 
 -10   6   5        3.49       10.16      9.17 o 
  -9   6   5      159.23      170.39     11.43 o 
  -8   6   5       84.07       99.33      7.87 o 
  -7   6   5      674.21      673.64     23.54 o 
  -6   6   5      270.53      237.06     12.09 o 
  -5   6   5      459.88      473.54     16.07 o 
  -4   6   5        1.34        2.73      3.18 o 
  -3   6   5      127.48      131.83      8.64 o 
  -2   6   5     1429.67     1417.83     25.12 o 
  -1   6   5      177.55      188.44      8.09 o 
   0   6   5     2505.16     2559.24     35.72 o 
   1   6   5      464.74      451.51     17.91 o 
   2   6   5     4502.85     4595.16     54.65 o 
   3   6   5     1235.02     1254.21     20.70 o 
   4   6   5     4369.59     4318.85     58.34 o 
   5   6   5      778.77      744.75     20.66 o 
   6   6   5     2562.43     2455.05     47.92 o 
   7   6   5      203.73      247.43     26.51 o 
   8   6   5      895.27      882.74     57.66 o 
   9   6   5      489.99      495.60     29.85 o 
  10   6   5      382.45      373.58     27.55 o 
  11   6   5       10.60       11.25     21.29 o 
 -13   7   5       12.20        3.08     13.70 o 
 -12   7   5       23.43       30.22     10.49 o 
 -11   7   5        0.58        9.77      8.22 o 
 -10   7   5      570.95      599.80     21.41 o 
  -9   7   5       22.67       20.71      6.62 o 
  -8   7   5     1494.51     1508.53     30.39 o 
  -7   7   5      253.53      224.30     11.09 o 
  -6   7   5     6854.79     6526.11     86.46 o 
  -5   7   5       14.51       19.98      5.10 o 
  -4   7   5     5890.20     5802.41     77.52 o 
  -3   7   5       67.12       81.54      7.12 o 
  -2   7   5     5627.57     5486.27     67.54 o 
  -1   7   5       16.25        9.52      3.94 o 
   0   7   5      758.97      724.16     16.45 o 
   1   7   5        2.97        7.13      3.73 o 
   2   7   5      634.72      649.13     17.01 o 
   3   7   5        7.96       15.29      6.92 o 
   4   7   5      939.92      919.22     23.80 o 
   5   7   5      321.06      306.71     21.44 o 
   6   7   5      327.32      343.81     17.85 o 
   7   7   5        0.64        2.56      8.32 o 
   8   7   5      455.62      467.95     28.15 o 
   9   7   5        2.97       -2.97     10.10 o 
  10   7   5      909.32      932.50     62.07 o 
 -12   8   5      308.32      348.65     26.89 o 
 -11   8   5     1152.42     1242.34     40.83 o 
 -10   8   5      547.31      604.50     22.42 o 
  -9   8   5     1721.09     1707.71     34.54 o 
  -8   8   5      958.23      945.06     24.01 o 
  -7   8   5      641.22      618.33     18.85 o 
  -6   8   5        1.17        5.92      4.49 o 
  -5   8   5        3.86        2.99      4.56 o 
  -4   8   5       28.93       30.95      6.05 o 
  -3   8   5      873.10      805.30     22.61 o 
  -2   8   5      650.92      610.59     17.58 o 
  -1   8   5     2718.90     2595.50     38.88 o 
   0   8   5      817.82      748.79     17.74 o 
   1   8   5     4777.92     4826.58     61.59 o 
   2   8   5      770.17      742.77     18.90 o 
   3   8   5     2359.01     2492.37     46.62 o 
   4   8   5      446.22      480.63     21.88 o 
   5   8   5     2492.54     2572.10     57.21 o 
   6   8   5      326.30      335.32     19.06 o 
   7   8   5     1480.96     1542.79     41.82 o 
   8   8   5      423.01      421.94     57.74 o 
   9   8   5       95.31       95.00     36.09 o 
 -11   9   5       97.01       80.40     17.76 o 
 -10   9   5       54.06       42.91     10.63 o 
  -9   9   5      324.24      285.91     18.44 o 
  -8   9   5      339.65      305.97     14.59 o 
  -7   9   5     1057.66      963.60     38.04 o 
  -6   9   5      348.87      334.72     17.23 o 
  -5   9   5     1330.70     1292.36     43.84 o 
  -4   9   5     1073.75      991.93     24.30 o 
  -3   9   5     2038.88     1927.95     40.14 o 
  -2   9   5      589.02      590.40     18.14 o 
  -1   9   5      800.19      828.22     19.99 o 
   0   9   5      104.83       95.36      7.56 o 
   1   9   5      525.45      524.52     15.53 o 
   2   9   5      592.99      584.12     16.52 o 
   3   9   5      147.51      142.40     10.39 o 
   4   9   5      191.07      207.50     13.30 o 
   5   9   5       34.01       42.08     18.08 o 
   6   9   5      933.11      940.52     32.71 o 
   7   9   5       83.08      107.83     13.42 o 
   8   9   5      374.46      352.07     44.75 o 
 -10  10   5       22.30       24.28     10.00 o 
  -9  10   5       62.65       75.64     11.24 o 
  -8  10   5       47.13       47.25      8.24 o 
  -7  10   5       45.05       62.44      8.63 o 
  -6  10   5      101.21      117.68     10.30 o 
  -5  10   5        9.03        8.97      5.22 o 
  -4  10   5        6.41        8.69      5.22 o 
  -3  10   5       97.53      108.37      9.48 o 
  -2  10   5       45.58       53.99      7.71 o 
  -1  10   5       34.70       46.00      9.98 o 
   0  10   5      516.21      490.67     21.63 o 
   1  10   5      139.92      151.75     12.21 o 
   2  10   5      729.05      681.25     21.15 o 
   3  10   5      205.81      223.92     12.88 o 
   4  10   5      235.05      222.72     17.64 o 
   5  10   5      207.32      182.74     16.50 o 
   6  10   5      149.41      159.81     16.11 o 
   7  10   5      302.70      287.73     20.14 o 
  -8  11   5      435.86      406.19     31.76 o 
  -7  11   5       13.02       16.98      7.66 o 
  -6  11   5      221.53      200.17     14.50 o 
  -5  11   5        0.00       -1.19      6.15 o 
  -4  11   5     1211.03     1290.47     34.86 o 
  -3  11   5      476.19      476.75     20.60 o 
  -2  11   5     1211.26     1244.99     33.73 o 
  -1  11   5      139.62      153.68     12.90 o 
   0  11   5      935.46      933.17     28.49 o 
   1  11   5      275.69      274.28     16.22 o 
   2  11   5       89.75      108.50     13.47 o 
   3  11   5        0.34       -3.70      7.21 o 
   4  11   5       20.98       19.41      8.94 o 
   5  11   5       15.66       10.49     11.41 o 
   6  11   5      494.85      529.41     33.43 o 
  -6  12   5        1.38        5.22      7.10 o 
  -5  12   5       44.59       47.91      9.88 o 
  -4  12   5       50.64       52.26      9.95 o 
  -3  12   5      545.91      511.10     22.60 o 
  -2  12   5        9.64        9.48      7.31 o 
  -1  12   5      444.94      431.30     36.69 o 
   0  12   5      347.53      383.60     19.74 o 
   1  12   5      455.70      466.87     25.56 o 
   2  12   5      487.98      602.68     53.05 o 
   3  12   5      568.05      558.25     39.21 o 
 -14   0   6       29.67        0.00     17.32 o 
 -12   0   6      959.79      949.33     52.69 o 
 -10   0   6       10.67        9.42     11.90 o 
  -8   0   6     2073.21     1926.62     41.57 o 
  -6   0   6     3174.65     2991.27     60.48 o 
  -4   0   6      253.48      344.21     12.30 o 
  -2   0   6     1317.07     1472.63     39.38 o 
   0   0   6     4489.27     4592.63     71.79 o 
   2   0   6    17000.17    18676.06    470.58 o 
   4   0   6    19159.24    19092.73    338.20 o 
   6   0   6     6389.63     6013.64    178.27 o 
   8   0   6     5783.41     5727.82    179.72 o 
  10   0   6     1814.91     1799.33     85.17 o 
  12   0   6        0.56        0.00     14.44 o 
 -15   1   6       28.24       19.17     19.13 o 
 -14   1   6       91.72       70.09     17.60 o 
 -13   1   6        5.85        0.68      8.01 o 
 -12   1   6        7.22        3.50      5.53 o 
 -11   1   6        7.14        2.22      4.76 o 
 -10   1   6     3425.03     3210.11     49.89 o 
  -9   1   6     1001.40     1014.11     22.64 o 
  -8   1   6     1658.52     1599.92     26.15 o 
  -7   1   6     1024.33     1031.96     23.15 o 
  -6   1   6    10888.25    10594.30    125.42 o 
  -5   1   6     3802.60     3770.23     45.76 o 
  -4   1   6    17796.78    17256.91    178.11 o 
  -3   1   6     9417.95     9581.65    141.15 o 
  -2   1   6     6128.04     5918.16     60.43 o 
  -1   1   6    13753.51    14289.24    136.58 o 
   0   1   6     4730.41     4633.50     56.66 o 
   1   1   6     2666.64     2695.39     39.18 o 
   2   1   6      790.31      852.21     14.06 o 
   3   1   6     2642.46     2883.56     42.30 o 
   4   1   6      152.12      153.77      6.26 o 
   5   1   6      503.48      539.03     23.84 o 
   6   1   6     3179.09     3143.07     76.04 o 
   7   1   6      233.21      229.30     18.11 o 
   8   1   6      384.76      389.72     24.21 o 
   9   1   6        3.67       11.47      9.66 o 
  10   1   6     2593.70     2532.26     74.77 o 
  11   1   6       25.60       42.72     17.68 o 
  12   1   6      424.02      442.49     31.64 o 
 -15   2   6      767.07      807.26     44.55 o 
 -14   2   6       11.01       17.01     14.18 o 
 -13   2   6     2499.02     2555.69     80.81 o 
 -12   2   6      758.97      768.44     21.55 o 
 -11   2   6     4770.34     4775.44     74.74 o 
 -10   2   6      421.30      422.95     20.35 o 
  -9   2   6     4652.15     4487.32     63.19 o 
  -8   2   6      232.01      218.95     10.26 o 
  -7   2   6     2221.57     2223.72     35.67 o 
  -6   2   6      694.78      767.99     16.93 o 
  -5   2   6     2789.20     2938.19     41.18 o 
  -4   2   6     3022.68     3282.93     44.20 o 
  -3   2   6     2723.33     2781.12     41.23 o 
  -2   2   6      662.33      739.51     14.16 o 
  -1   2   6     8033.20     8210.69     87.64 o 
   0   2   6     1392.62     1403.21     23.68 o 
   1   2   6    17274.15    17715.97    197.65 o 
   2   2   6      706.00      770.07     12.36 o 
   3   2   6     9403.33     9183.02    106.40 o 
   4   2   6      145.81      139.89      5.12 o 
   5   2   6    13369.92    13435.45    202.39 o 
   6   2   6      139.07      157.63     11.50 o 
   7   2   6     1919.99     1812.63     54.10 o 
   8   2   6       67.57       47.46     11.61 o 
   9   2   6      355.63      360.48     25.26 o 
  10   2   6      228.30      195.17     20.63 o 
  11   2   6       65.75       51.66     30.67 o 
  12   2   6        9.53        4.35     18.40 o 
 -15   3   6        1.91        4.48     14.56 o 
 -14   3   6       46.01       33.21     10.92 o 
 -13   3   6        3.40       18.66      9.66 o 
 -12   3   6      492.87      487.69     27.40 o 
 -11   3   6      152.49      142.36     15.43 o 
 -10   3   6       47.35       61.52     13.73 o 
  -9   3   6       85.18      122.13      8.42 o 
  -8   3   6     3801.98     3818.87     54.78 o 
  -7   3   6     2594.02     2622.27     40.22 o 
  -6   3   6     8616.05     8526.08    103.82 o 
  -5   3   6     2414.19     2307.56     34.57 o 
  -4   3   6      373.66      278.66     10.52 o 
  -3   3   6     6390.32     6121.04     84.76 o 
  -2   3   6     7264.42     7614.49    101.62 o 
  -1   3   6    13812.71    13971.61    134.18 o 
   0   3   6     4232.99     4653.94     57.58 o 
   1   3   6     3670.40     3736.44     43.33 o 
   2   3   6       53.94       65.22      3.65 o 
   3   3   6     2265.49     2293.32     34.42 o 
   4   3   6     1739.62     1830.97     27.24 o 
   5   3   6     1961.62     2044.28     35.52 o 
   6   3   6      193.21      199.52     23.72 o 
   7   3   6      479.85      489.86     26.01 o 
   8   3   6     4400.00     3955.59    113.32 o 
   9   3   6      490.13      462.72     34.64 o 
  10   3   6      637.03      640.85     34.96 o 
  11   3   6      643.67      650.25     48.72 o 
  12   3   6      317.49      329.73     28.80 o 
 -14   4   6      273.98      273.38     20.91 o 
 -13   4   6        1.66        1.47      9.28 o 
 -12   4   6     1139.74     1128.28     44.80 o 
 -11   4   6       22.08       26.05      6.70 o 
 -10   4   6     1431.85     1405.38     37.76 o 
  -9   4   6      272.42      278.79     17.27 o 
  -8   4   6     1909.83     1898.67     34.45 o 
  -7   4   6      175.32      182.28      9.14 o 
  -6   4   6      519.21      490.55     15.33 o 
  -5   4   6       29.25       27.00      4.81 o 
  -4   4   6      214.33      256.92      9.81 o 
  -3   4   6      320.74      419.25     14.54 o 
  -2   4   6     1884.83     1942.68     31.03 o 
  -1   4   6       81.41       97.57      9.78 o 
   0   4   6     2046.55     2062.45     27.14 o 
   1   4   6      417.95      461.20     10.17 o 
   2   4   6     5871.96     6028.92     67.14 o 
   3   4   6       42.63       34.04      4.47 o 
   4   4   6     4054.02     4021.05     52.92 o 
   5   4   6      702.43      682.33     18.25 o 
   6   4   6     4302.10     4359.23     78.88 o 
   7   4   6      355.18      311.03     16.02 o 
   8   4   6     2907.98     2706.39     74.94 o 
   9   4   6       98.60      110.19     16.44 o 
  10   4   6     1259.63     1138.72     47.67 o 
  11   4   6       51.76       58.84     16.07 o 
 -14   5   6       57.37       41.86     15.61 o 
 -13   5   6      230.94      251.58     16.58 o 
 -12   5   6      106.93      109.30     11.69 o 
 -11   5   6       23.63       26.78      7.35 o 
 -10   5   6      350.64      312.90     14.33 o 
  -9   5   6        2.24       12.07      5.75 o 
  -8   5   6     4407.22     4209.27     74.84 o 
  -7   5   6        7.44       19.61      5.88 o 
  -6   5   6     8050.06     7984.49     99.21 o 
  -5   5   6     1232.62     1240.90     28.93 o 
  -4   5   6     6308.85     6167.10     77.17 o 
  -3   5   6     2452.09     2543.26     43.53 o 
  -2   5   6     8476.33     8583.70    105.18 o 
  -1   5   6        4.63        4.59      2.84 o 
   0   5   6     5644.11     5732.99     67.02 o 
   1   5   6      682.67      638.22     12.50 o 
   2   5   6       53.53       60.08      5.06 o 
   3   5   6      633.81      638.60     13.45 o 
   4   5   6      215.24      204.94      8.74 o 
   5   5   6       14.72       13.88      8.29 o 
   6   5   6      249.92      243.93     14.35 o 
   7   5   6       42.21       41.01      8.43 o 
   8   5   6     1378.98     1308.99     47.39 o 
   9   5   6       30.65       34.47     12.73 o 
  10   5   6      642.46      576.30     33.67 o 
  11   5   6      232.38      254.59     50.52 o 
 -13   6   6     1067.41     1069.09     38.55 o 
 -12   6   6      438.90      458.81     33.91 o 
 -11   6   6     2022.66     2067.05     44.23 o 
 -10   6   6       37.74       53.58      8.42 o 
  -9   6   6     1536.73     1534.10     35.04 o 
  -8   6   6       12.11       16.35      5.85 o 
  -7   6   6     2329.39     2188.23     42.67 o 
  -6   6   6      924.49      925.42     27.40 o 
  -5   6   6       71.10       58.19      7.25 o 
  -4   6   6       93.30      102.30     12.71 o 
  -3   6   6     2215.66     2155.41     35.41 o 
  -2   6   6      339.53      325.58     10.74 o 
  -1   6   6     5714.00     5782.98     69.10 o 
   0   6   6      305.13      249.96     10.60 o 
   1   6   6     5004.51     4795.92     63.75 o 
   2   6   6      861.04      894.26     18.95 o 
   3   6   6     8685.58     8832.43    107.35 o 
   4   6   6     2027.34     2026.84     37.76 o 
   5   6   6      895.58     1031.15     31.88 o 
   6   6   6      488.61      468.83     20.52 o 
   7   6   6     1374.33     1461.95     38.63 o 
   8   6   6      107.31       87.23     11.74 o 
   9   6   6      114.40       98.08     16.24 o 
  10   6   6      163.72      182.28     21.18 o 
 -13   7   6        0.05       -3.33      8.38 o 
 -12   7   6      112.14       96.65     14.24 o 
 -11   7   6       37.25       48.00      8.78 o 
 -10   7   6      596.02      566.34     21.27 o 
  -9   7   6      181.79      223.69     13.74 o 
  -8   7   6     1319.77     1250.75     37.07 o 
  -7   7   6     1433.68     1368.96     32.38 o 
  -6   7   6      699.64      667.11     18.62 o 
  -5   7   6     2341.19     2335.52     39.47 o 
  -4   7   6     1660.79     1628.15     30.76 o 
  -3   7   6     4102.86     4041.19     58.41 o 
  -2   7   6      405.65      439.01     16.22 o 
  -1   7   6     3892.44     3826.09     50.82 o 
   0   7   6       62.81       83.77      6.56 o 
   1   7   6     4132.75     4039.43     52.59 o 
   2   7   6       15.19       16.22      4.62 o 
   3   7   6      287.68      300.12     13.27 o 
   4   7   6      199.89      215.31     15.83 o 
   5   7   6      153.32      171.58     18.67 o 
   6   7   6      662.42      718.00     26.03 o 
   7   7   6       10.94       15.20     11.91 o 
   8   7   6      524.52      553.97     30.21 o 
   9   7   6      147.30      221.58     31.76 o 
  10   7   6      248.59      243.23     34.64 o 
 -12   8   6        3.83        6.71      8.97 o 
 -11   8   6        8.17       12.16      6.71 o 
 -10   8   6      124.97      133.08     12.21 o 
  -9   8   6      168.66      197.88     19.36 o 
  -8   8   6        6.37       12.09      5.39 o 
  -7   8   6      702.96      710.18     20.36 o 
  -6   8   6      163.16      189.47     11.17 o 
  -5   8   6      291.17      315.72     13.36 o 
  -4   8   6      448.21      469.90     15.94 o 
  -3   8   6      385.06      381.15     14.31 o 
  -2   8   6       93.57      101.49      9.03 o 
  -1   8   6      619.47      583.09     23.94 o 
   0   8   6      618.73      603.48     16.05 o 
   1   8   6      131.58      123.29     12.82 o 
   2   8   6     1188.18     1132.95     22.77 o 
   3   8   6      999.61     1003.75     26.42 o 
   4   8   6     2672.88     2573.14     48.35 o 
   5   8   6      130.17      137.71     19.77 o 
   6   8   6     2705.46     2742.10     61.31 o 
   7   8   6      957.78      947.56     61.35 o 
   8   8   6      564.26      552.87     41.14 o 
   9   8   6      223.59      243.23     33.92 o 
 -11   9   6        0.10        6.16     14.04 o 
 -10   9   6      442.59      440.65     21.88 o 
  -9   9   6       42.60       57.67      8.14 o 
  -8   9   6      771.53      742.51     22.34 o 
  -7   9   6        8.73       10.16      5.57 o 
  -6   9   6      674.55      646.88     24.92 o 
  -5   9   6       26.19       20.98      6.14 o 
  -4   9   6     2216.28     2094.84     44.43 o 
  -3   9   6        0.15        1.88      4.60 o 
  -2   9   6     3147.74     3073.37     50.15 o 
  -1   9   6        4.95        4.61      4.52 o 
   0   9   6      594.26      653.22     17.64 o 
   1   9   6       10.18       16.18      5.06 o 
   2   9   6      273.19      291.85     13.57 o 
   3   9   6        0.33        2.06      5.10 o 
   4   9   6        5.82        3.29      6.98 o 
   5   9   6       38.70       29.74      9.42 o 
   6   9   6      828.98      800.84     30.62 o 
   7   9   6      106.95      128.26     18.50 o 
   8   9   6      934.18     1030.89     45.92 o 
 -10  10   6      315.22      371.48     33.20 o 
  -9  10   6      331.43      321.99     18.75 o 
  -8  10   6      203.34      221.50     13.51 o 
  -7  10   6      419.08      400.92     17.20 o 
  -6  10   6       21.40       27.77      7.39 o 
  -5  10   6       10.39       13.72      5.75 o 
  -4  10   6       70.43       55.61      7.92 o 
  -3  10   6      355.51      320.53     14.79 o 
  -2  10   6      384.94      340.41     15.01 o 
  -1  10   6     1264.42     1165.70     25.69 o 
   0  10   6      729.98      726.42     19.95 o 
   1  10   6     1421.80     1382.92     35.98 o 
   2  10   6      196.61      211.91     17.06 o 
   3  10   6     1313.37     1335.67     31.06 o 
   4  10   6      305.14      318.46     23.28 o 
   5  10   6      401.54      397.09     23.19 o 
   6  10   6      273.00      282.56     19.94 o 
   7  10   6       32.26       64.82     16.07 o 
  -8  11   6      135.76      134.00     11.69 o 
  -7  11   6      346.82      333.63     18.60 o 
  -6  11   6        1.05        2.80      5.71 o 
  -5  11   6     1122.76     1111.78     28.88 o 
  -4  11   6      174.80      166.20     11.74 o 
  -3  11   6      392.35      429.08     17.52 o 
  -2  11   6       29.89       35.32      8.23 o 
  -1  11   6     1169.69     1157.65     32.55 o 
   0  11   6       20.79       14.12      5.83 o 
   1  11   6      460.33      463.19     18.57 o 
   2  11   6      107.26       98.02     11.25 o 
   3  11   6      141.26      144.60     17.58 o 
   4  11   6      340.83      316.37     26.01 o 
   5  11   6       23.74       22.37     18.77 o 
  -5  12   6      198.30      212.64     15.82 o 
  -4  12   6       23.57       19.46      8.19 o 
  -3  12   6       22.26       21.43      8.27 o 
  -2  12   6       53.10       50.27      9.87 o 
  -1  12   6        8.89       -0.60      6.78 o 
   0  12   6        1.62       -0.26      6.67 o 
   1  12   6        0.59       -2.89      7.92 o 
   2  12   6      110.35      108.27     14.65 o 
   3  12   6       98.55      117.19     15.34 o 
 -15   0   7      945.15      954.16     68.57 o 
 -13   0   7     2909.17     2852.99    168.17 o 
 -11   0   7     3151.38     3140.96     65.06 o 
  -9   0   7     3888.53     3851.09     71.88 o 
  -7   0   7     3642.73     3608.75     65.80 o 
  -5   0   7       69.18      106.69     11.54 o 
  -3   0   7      205.42      291.93     11.77 o 
  -1   0   7     6205.58     6240.50     84.51 o 
   1   0   7     1040.03      845.95     24.14 o 
   3   0   7    16014.44    16755.05    610.96 o 
   5   0   7     2298.75     2278.57     83.72 o 
   7   0   7     3205.18     3243.55    114.76 o 
   9   0   7      334.98      330.56     33.92 o 
  11   0   7        3.28       -9.38     11.55 o 
 -15   1   7      256.52      323.98     31.04 o 
 -14   1   7       53.84       49.43     12.84 o 
 -13   1   7      128.34      135.32     10.83 o 
 -12   1   7       80.27       84.57      8.82 o 
 -11   1   7      123.52      128.84      9.61 o 
 -10   1   7     1406.08     1425.46     29.18 o 
  -9   1   7      727.23      706.17     19.23 o 
  -8   1   7     5973.04     5772.18     69.52 o 
  -7   1   7     5083.19     5177.80     62.45 o 
  -6   1   7     5172.37     5216.09     61.91 o 
  -5   1   7     2133.09     1904.30     27.47 o 
  -4   1   7    11176.66    11137.97    118.82 o 
  -3   1   7     9709.62     9411.27    101.63 o 
  -2   1   7     2836.08     2683.35     31.42 o 
  -1   1   7    11824.50    12019.66    116.94 o 
   0   1   7      688.76      620.85     12.86 o 
   1   1   7    15809.88    16544.48    207.65 o 
   2   1   7      405.37      371.23     10.08 o 
   3   1   7     1695.48     1607.59     27.35 o 
   4   1   7       88.09      101.47      5.67 o 
   5   1   7     1044.79     1028.74     25.52 o 
   6   1   7      522.20      497.07     24.75 o 
   7   1   7       94.42       75.04     12.50 o 
   8   1   7      519.87      551.97     29.08 o 
   9   1   7     1133.50     1124.84     44.65 o 
  10   1   7      813.09      838.46     39.53 o 
  11   1   7      187.94      214.62     22.44 o 
  12   1   7      413.24      418.92     31.59 o 
 -15   2   7       19.43       30.70     16.82 o 
 -14   2   7       94.73      132.19     19.76 o 
 -13   2   7      127.06      115.04     11.46 o 
 -12   2   7      831.17      864.24     23.30 o 
 -11   2   7       10.63       22.18      6.12 o 
 -10   2   7     4115.13     3928.72     58.67 o 
  -9   2   7        7.27       13.37      5.29 o 
  -8   2   7     3360.44     3194.89     48.26 o 
  -7   2   7       25.35       22.17      4.82 o 
  -6   2   7     1267.98     1214.88     22.96 o 
  -5   2   7      903.13      930.74     25.44 o 
  -4   2   7     2682.16     2689.28     38.40 o 
  -3   2   7      266.33      256.59      7.93 o 
  -2   2   7     1625.45     1951.32     28.32 o 
  -1   2   7      593.26      616.97     11.86 o 
   0   2   7     3222.29     3343.54     48.88 o 
   1   2   7       27.58       50.45      3.96 o 
   2   2   7     6500.07     6542.05     71.08 o 
   3   2   7     1304.58     1358.53     24.13 o 
   4   2   7     9084.72     9242.43    122.23 o 
   5   2   7      206.34      218.89     13.83 o 
   6   2   7    10802.22    10637.99    208.20 o 
   7   2   7      135.18      144.05     18.77 o 
   8   2   7     4144.63     4157.31    101.02 o 
   9   2   7       81.60       73.04     14.03 o 
  10   2   7     2125.42     2044.92     66.34 o 
  11   2   7       95.56      113.14     18.07 o 
 -15   3   7      143.60      131.20     23.21 o 
 -14   3   7       12.33       11.63     15.80 o 
 -13   3   7       33.93       37.02      9.06 o 
 -12   3   7        1.09       14.38      6.16 o 
 -11   3   7      345.08      347.15     14.68 o 
 -10   3   7      232.53      235.15     11.88 o 
  -9   3   7       76.09       80.96      8.36 o 
  -8   3   7     1372.73     1305.26     26.42 o 
  -7   3   7        6.41       18.92      4.83 o 
  -6   3   7     5487.38     5321.63     69.57 o 
  -5   3   7     4903.52     4997.02     65.01 o 
  -4   3   7    10559.04    10295.78    121.89 o 
  -3   3   7     3110.54     3000.46     41.60 o 
  -2   3   7     8512.96     8411.01    100.62 o 
  -1   3   7     5901.96     5811.25     70.28 o 
   0   3   7     3477.96     3503.80     45.86 o 
   1   3   7     4213.42     4244.32     49.00 o 
   2   3   7     1456.63     1397.51     21.54 o 
   3   3   7     2530.69     2575.91     31.99 o 
   4   3   7      855.24      865.32     19.58 o 
   5   3   7       41.30       38.55      6.98 o 
   6   3   7      407.34      379.86     24.10 o 
   7   3   7       24.59        7.11      8.41 o 
   8   3   7      408.36      394.55     25.46 o 
   9   3   7      100.03       80.89     15.72 o 
  10   3   7      653.90      601.84     34.18 o 
  11   3   7      587.03      556.79     34.70 o 
 -14   4   7       29.35       43.11     12.11 o 
 -13   4   7     1276.03     1294.87     35.56 o 
 -12   4   7        4.59        4.26      5.95 o 
 -11   4   7     1390.81     1419.19     35.85 o 
 -10   4   7      151.24      161.43     10.35 o 
  -9   4   7     2885.05     2946.19     58.46 o 
  -8   4   7     1274.81     1250.59     25.81 o 
  -7   4   7     1249.17     1338.74     27.94 o 
  -6   4   7       74.53       70.02      6.71 o 
  -5   4   7      271.13      285.61     11.35 o 
  -4   4   7      308.97      344.35     11.52 o 
  -3   4   7       85.45       52.76      4.05 o 
  -2   4   7        8.93       11.56      4.19 o 
  -1   4   7     3756.66     3953.34     43.24 o 
   0   4   7      163.80      154.77      8.67 o 
   1   4   7    11701.31    11686.89    123.72 o 
   2   4   7     1778.43     1670.89     23.86 o 
   3   4   7     6043.78     6253.06     77.27 o 
   4   4   7       65.54       91.70      7.10 o 
   5   4   7     4573.38     4707.74     70.30 o 
   6   4   7       39.80       26.08      7.30 o 
   7   4   7     1324.22     1237.86     44.26 o 
   8   4   7       97.99       58.31     26.34 o 
   9   4   7      170.02      190.50     20.04 o 
  10   4   7        2.09       12.42     11.19 o 
  11   4   7        1.99       14.87     11.41 o 
 -14   5   7        1.41       -3.37     13.35 o 
 -13   5   7       72.80       89.95     13.97 o 
 -12   5   7       67.86       65.89      9.75 o 
 -11   5   7       18.34        8.97      6.59 o 
 -10   5   7      787.35      782.87     22.61 o 
  -9   5   7      531.28      539.55     17.03 o 
  -8   5   7     1286.22     1280.21     26.52 o 
  -7   5   7      302.80      307.65     12.94 o 
  -6   5   7      786.53      781.61     18.11 o 
  -5   5   7     4124.94     4093.10     65.11 o 
  -4   5   7     1991.16     1999.19     37.91 o 
  -3   5   7    10568.76    10459.45    127.38 o 
  -2   5   7     1507.05     1500.10     27.44 o 
  -1   5   7     5995.48     5882.55     69.47 o 
   0   5   7       96.34       77.11      4.28 o 
   1   5   7     7189.26     7270.02     80.99 o 
   2   5   7      388.10      347.95      9.60 o 
   3   5   7     5068.12     5034.50     65.42 o 
   4   5   7       82.47      104.18      7.76 o 
   5   5   7      137.61      131.49      9.03 o 
   6   5   7     1192.45     1222.07     33.31 o 
   7   5   7        4.87        8.12      6.75 o 
   8   5   7      719.03      729.99     35.11 o 
   9   5   7       63.60       42.38     13.24 o 
  10   5   7      106.48      101.66     17.56 o 
 -13   6   7      107.31      115.14     15.21 o 
 -12   6   7      262.95      270.32     16.04 o 
 -11   6   7      330.74      359.03     27.29 o 
 -10   6   7     1663.17     1644.48     38.09 o 
  -9   6   7      746.54      835.43     27.82 o 
  -8   6   7      942.32      910.22     25.82 o 
  -7   6   7       26.81       23.78      6.34 o 
  -6   6   7     2630.88     2621.25     48.14 o 
  -5   6   7      632.10      585.85     21.60 o 
  -4   6   7      388.27      390.58     16.56 o 
  -3   6   7      611.05      590.20     17.00 o 
  -2   6   7       22.23       36.30      5.09 o 
  -1   6   7       21.05       21.54      4.29 o 
   0   6   7     1911.25     1847.37     29.17 o 
   1   6   7       48.44       56.48      5.87 o 
   2   6   7     1809.37     1866.22     31.26 o 
   3   6   7       35.92       66.32     13.13 o 
   4   6   7     5385.55     5540.71     96.65 o 
   5   6   7     1176.20     1152.59     42.52 o 
   6   6   7     3077.50     3240.81     81.71 o 
   7   6   7      773.64      808.95     34.31 o 
   8   6   7     1725.20     1784.89     85.17 o 
   9   6   7      141.84      163.84     28.87 o 
  10   6   7      570.44      563.69     49.80 o 
 -13   7   7       30.98       17.82     10.66 o 
 -12   7   7        2.41        9.42      8.98 o 
 -11   7   7       49.82       56.48      9.33 o 
 -10   7   7      332.69      339.42     18.23 o 
  -9   7   7       90.70      110.20     10.86 o 
  -8   7   7     1388.64     1307.77     58.86 o 
  -7   7   7      108.97      118.15     10.37 o 
  -6   7   7     4010.95     3908.40     65.90 o 
  -5   7   7      500.18      475.41     16.22 o 
  -4   7   7     3361.95     3274.46     50.58 o 
  -3   7   7      392.36      411.85     14.07 o 
  -2   7   7     2009.14     2035.73     32.85 o 
  -1   7   7     2255.79     2104.57     36.30 o 
   0   7   7     2180.20     2094.28     33.09 o 
   1   7   7      711.11      710.16     16.85 o 
   2   7   7      636.43      692.16     17.55 o 
   3   7   7        1.13        5.72      4.79 o 
   4   7   7       19.36       30.37      8.11 o 
   5   7   7       84.25       96.98     11.21 o 
   6   7   7        6.83       40.60     19.85 o 
   7   7   7        5.17        5.45      8.32 o 
   8   7   7      255.56      236.01     31.76 o 
   9   7   7       35.18       31.76     18.77 o 
 -12   8   7       16.94       28.94     10.72 o 
 -11   8   7      693.92      737.04     26.13 o 
 -10   8   7      490.42      547.90     19.17 o 
  -9   8   7      809.89      823.80     23.30 o 
  -8   8   7       13.69       25.35      6.43 o 
  -7   8   7      109.98      117.12      9.59 o 
  -6   8   7      170.82      184.36     11.04 o 
  -5   8   7       91.98       95.69      8.64 o 
  -4   8   7       73.36       76.22     10.36 o 
  -3   8   7      835.19      801.43     21.14 o 
  -2   8   7       71.42       49.37      6.32 o 
  -1   8   7     1539.23     1449.41     27.28 o 
   0   8   7      327.38      331.81     12.29 o 
   1   8   7     2079.24     2015.48     33.19 o 
   2   8   7      227.57      221.87     11.87 o 
   3   8   7     1603.31     1593.26     35.37 o 
   4   8   7      544.43      539.70     28.54 o 
   5   8   7     1101.43     1047.47     79.49 o 
   6   8   7      279.64      282.32     23.22 o 
   7   8   7       52.63       54.16     13.75 o 
   8   8   7      201.20      243.23     22.70 o 
 -11   9   7       80.44       90.83     11.85 o 
 -10   9   7      545.80      545.71     23.17 o 
  -9   9   7       16.58       16.66      6.33 o 
  -8   9   7      410.39      408.80     21.46 o 
  -7   9   7      302.65      278.97     15.26 o 
  -6   9   7      932.00      874.41     23.78 o 
  -5   9   7     1265.15     1188.70     35.51 o 
  -4   9   7       24.99       22.89      6.15 o 
  -3   9   7     1781.25     1619.59     33.42 o 
  -2   9   7        0.30       10.02      4.72 o 
  -1   9   7     2782.56     2651.52     41.92 o 
   0   9   7      507.37      455.62     15.02 o 
   1   9   7     1458.58     1527.64     28.78 o 
   2   9   7       36.41       42.96      7.34 o 
   3   9   7      706.47      727.93     21.61 o 
   4   9   7      328.95      358.59     22.77 o 
   5   9   7       85.65       93.20     12.97 o 
   6   9   7       38.52       45.90     13.75 o 
   7   9   7        0.85        5.67     10.39 o 
  -9  10   7      256.15      271.93     15.25 o 
  -8  10   7      564.51      548.81     20.32 o 
  -7  10   7      211.40      235.92     13.89 o 
  -6  10   7       29.15       19.96      7.73 o 
  -5  10   7      403.08      430.73     17.40 o 
  -4  10   7        8.04        5.44      5.22 o 
  -3  10   7      529.23      537.88     18.81 o 
  -2  10   7       23.44       31.76      6.93 o 
  -1  10   7        0.02       -2.64      4.53 o 
   0  10   7       29.85       35.01      6.71 o 
   1  10   7        6.80        4.10      5.35 o 
   2  10   7      445.58      407.89     17.23 o 
   3  10   7      254.71      253.48     14.74 o 
   4  10   7      483.69      459.10     21.31 o 
   5  10   7      222.64      244.08     19.16 o 
   6  10   7      983.62      994.34     36.64 o 
  -8  11   7      128.70      116.43     11.51 o 
  -7  11   7       97.73      108.66     11.12 o 
  -6  11   7      917.96      908.57     26.56 o 
  -5  11   7       11.08       23.33      6.83 o 
  -4  11   7      729.72      684.03     36.57 o 
  -3  11   7      252.74      209.44     13.16 o 
  -2  11   7      613.73      562.71     19.87 o 
  -1  11   7        5.29        4.46      5.54 o 
   0  11   7      554.86      565.66     18.54 o 
   1  11   7        3.39       -2.63      5.69 o 
   2  11   7      324.72      334.60     16.48 o 
   3  11   7       12.31       13.67      8.28 o 
   4  11   7       43.32       58.00     11.15 o 
  -5  12   7        9.11        9.04      7.97 o 
  -4  12   7       92.42      113.69     15.11 o 
  -3  12   7      112.73      102.84     12.31 o 
  -2  12   7        8.46       12.95      7.69 o 
  -1  12   7      581.13      566.21     23.63 o 
   0  12   7      246.18      236.30     19.03 o 
   1  12   7      494.87      484.73     26.08 o 
 -14   0   8      351.21      394.94     28.94 o 
 -12   0   8      648.00      653.88     26.64 o 
 -10   0   8     7317.08     7078.33    120.51 o 
  -8   0   8    10086.87     9535.25    151.79 o 
  -6   0   8    10335.46     9928.49    187.81 o 
  -4   0   8     3669.05     3936.55     82.65 o 
  -2   0   8      150.57      231.08      9.55 o 
   0   0   8    10670.18    11527.68    171.66 o 
   2   0   8    11681.99    12066.97    315.41 o 
   4   0   8     5729.25     5558.21    165.28 o 
   6   0   8     9307.34     9208.83    261.27 o 
   8   0   8     2414.52     2463.34     99.60 o 
  10   0   8     1092.27     1006.84     62.79 o 
 -15   1   8       31.53       28.89     16.96 o 
 -14   1   8       26.53       12.56     10.47 o 
 -13   1   8      239.34      247.70     13.84 o 
 -12   1   8       13.26       13.67      6.35 o 
 -11   1   8       38.11       39.28      7.03 o 
 -10   1   8       37.88       49.10      7.30 o 
  -9   1   8        7.79        8.43      5.02 o 
  -8   1   8     2856.54     2807.14     40.00 o 
  -7   1   8      256.70      251.18      9.76 o 
  -6   1   8     1916.38     1877.86     28.60 o 
  -5   1   8     3193.51     3003.45     40.80 o 
  -4   1   8     5367.90     5449.09     69.50 o 
  -3   1   8     8135.28     8021.92     88.85 o 
  -2   1   8    10517.83    10572.67    104.90 o 
  -1   1   8    10514.08    10390.50    103.13 o 
   0   1   8     1804.31     1687.12     26.52 o 
   1   1   8     8591.60     8420.99    110.90 o 
   2   1   8      490.18      469.02     24.06 o 
   3   1   8     3037.54     3101.28     47.03 o 
   4   1   8      260.66      298.77     12.52 o 
   5   1   8      991.58      935.34     34.66 o 
   6   1   8      154.42      168.61     16.33 o 
   7   1   8      110.30       96.12     13.78 o 
   8   1   8      634.88      622.14     32.14 o 
   9   1   8      215.51      193.30     20.15 o 
  10   1   8       20.46       26.35     11.92 o 
  11   1   8      902.72      914.51     44.65 o 
 -15   2   8      658.56      738.64     88.78 o 
 -14   2   8        0.54        5.09      9.71 o 
 -13   2   8     1744.95     1759.52     44.59 o 
 -12   2   8       90.72       99.32      9.63 o 
 -11   2   8     2614.35     2738.49     46.73 o 
 -10   2   8       28.43       30.43      6.36 o 
  -9   2   8     1088.30     1138.97     25.32 o 
  -8   2   8       91.32      104.36      8.01 o 
  -7   2   8     2705.73     2690.34     41.72 o 
  -6   2   8      574.75      636.53     16.81 o 
  -5   2   8      283.47      234.97      9.21 o 
  -4   2   8      558.01      632.78     14.68 o 
  -3   2   8      602.59      612.83     13.22 o 
  -2   2   8       85.18       83.25      4.59 o 
  -1   2   8       66.90       43.30     10.17 o 
   0   2   8       55.28       61.28      5.37 o 
   1   2   8     3422.23     3510.07     51.74 o 
   2   2   8       46.29       53.99      5.20 o 
   3   2   8     4244.94     4362.19     55.65 o 
   4   2   8       11.82       13.98      5.51 o 
   5   2   8     2733.14     2667.89     57.74 o 
   6   2   8     2024.13     1993.62     57.61 o 
   7   2   8     1500.10     1505.74     74.34 o 
   8   2   8        3.52        0.33      7.90 o 
   9   2   8      875.96      839.84     50.88 o 
  10   2   8       44.80       28.69     12.50 o 
  11   2   8       57.67       55.05     15.56 o 
 -14   3   8        6.39       16.00     10.13 o 
 -13   3   8      798.12      870.64     24.67 o 
 -12   3   8       22.21       34.83      7.40 o 
 -11   3   8       39.28       59.65      7.99 o 
 -10   3   8      644.32      618.40     18.76 o 
  -9   3   8      958.73      935.98     22.77 o 
  -8   3   8      287.20      320.85     12.95 o 
  -7   3   8      973.88      918.68     20.87 o 
  -6   3   8     3752.92     3773.01     53.09 o 
  -5   3   8     7781.69     7637.37     94.77 o 
  -4   3   8     2731.06     2775.05     45.24 o 
  -3   3   8     6510.79     6480.24     74.34 o 
  -2   3   8     1694.82     1696.08     27.41 o 
  -1   3   8    11878.74    11419.90    121.61 o 
   0   3   8      740.33      737.53     15.25 o 
   1   3   8     9404.26     9457.88    101.58 o 
   2   3   8       35.68       38.87      3.82 o 
   3   3   8     5651.00     5755.40     71.81 o 
   4   3   8      245.04      243.47     10.20 o 
   5   3   8     1321.22     1327.23     51.53 o 
   6   3   8       43.37       42.70     10.47 o 
   7   3   8       15.14       22.82      9.71 o 
   8   3   8       51.48       70.37     16.60 o 
   9   3   8      109.93       97.46     16.60 o 
  10   3   8      219.28      201.09     22.16 o 
  11   3   8      502.69      464.85     36.81 o 
 -14   4   8      106.22      146.85     26.34 o 
 -13   4   8       92.00       96.28     11.69 o 
 -12   4   8     1007.55     1029.23     26.67 o 
 -11   4   8      751.58      780.65     26.24 o 
 -10   4   8      978.97      976.51     24.37 o 
  -9   4   8        4.32        9.66      5.51 o 
  -8   4   8     3892.29     3790.68     57.67 o 
  -7   4   8     2042.34     2114.89     35.84 o 
  -6   4   8     3769.62     3717.94     53.14 o 
  -5   4   8      322.55      313.85     23.65 o 
  -4   4   8      247.85      246.28     17.71 o 
  -3   4   8       93.53       70.99      5.05 o 
  -2   4   8       67.89       75.12      4.55 o 
  -1   4   8      888.06      977.54     27.00 o 
   0   4   8      875.21      942.41     15.84 o 
   1   4   8       84.66       81.42      4.99 o 
   2   4   8     5806.82     5842.26     66.45 o 
   3   4   8      387.56      417.16     11.73 o 
   4   4   8     9267.34     9471.43    127.97 o 
   5   4   8       76.99       63.99     10.32 o 
   6   4   8     5184.59     5400.47     95.18 o 
   7   4   8      280.37      310.53     22.09 o 
   8   4   8     5284.76     5133.47    120.56 o 
   9   4   8      480.33      466.38     29.48 o 
  10   4   8     1556.34     1517.63     93.83 o 
 -14   5   8       40.54       41.97     16.99 o 
 -13   5   8       96.84      102.01     14.38 o 
 -12   5   8        2.95        4.09      6.21 o 
 -11   5   8       41.97       56.69     10.21 o 
 -10   5   8      159.04      151.82     14.62 o 
  -9   5   8        2.67        0.72      6.78 o 
  -8   5   8     1000.47      968.30     30.97 o 
  -7   5   8     1297.23     1213.93     34.26 o 
  -6   5   8     2345.25     2404.03     66.05 o 
  -5   5   8      636.13      652.59     19.95 o 
  -4   5   8     3464.60     3446.03     80.39 o 
  -3   5   8     2974.01     2897.20     45.23 o 
  -2   5   8     4482.02     4486.09     62.21 o 
  -1   5   8     4088.17     4180.39     53.18 o 
   0   5   8     2511.27     2484.55     35.59 o 
   1   5   8     2340.26     2330.01     36.20 o 
   2   5   8      572.27      567.64     12.69 o 
   3   5   8     1079.56     1078.71     28.98 o 
   4   5   8      162.75      176.53      9.82 o 
   5   5   8       17.66       23.42      8.26 o 
   6   5   8       17.37       17.77      6.95 o 
   7   5   8      149.55      118.40     15.26 o 
   8   5   8      330.09      378.13     25.89 o 
   9   5   8      424.95      426.83     28.53 o 
  10   5   8      163.75      162.06     20.12 o 
 -13   6   8      723.68      738.00     38.70 o 
 -12   6   8       68.75       99.99     11.64 o 
 -11   6   8      857.27      802.70     26.58 o 
 -10   6   8       34.46       41.25      8.50 o 
  -9   6   8     1260.37     1199.69     31.64 o 
  -8   6   8     1153.24     1039.38     35.42 o 
  -7   6   8      437.53      453.82     17.87 o 
  -6   6   8      540.77      529.34     18.90 o 
  -5   6   8       37.49       54.88      7.64 o 
  -4   6   8      203.45      202.03     13.56 o 
  -3   6   8      111.54      123.41      8.76 o 
  -2   6   8        2.84        6.60      3.72 o 
  -1   6   8      348.75      371.97     16.68 o 
   0   6   8      257.31      241.82      9.79 o 
   1   6   8     1585.25     1566.39     26.69 o 
   2   6   8      804.62      757.67     30.47 o 
   3   6   8     1140.24     1135.09     26.38 o 
   4   6   8      153.82      157.01     12.67 o 
   5   6   8     1695.78     1701.41     53.62 o 
   6   6   8       15.55       10.10      9.19 o 
   7   6   8      733.85      836.51     55.57 o 
   8   6   8       21.64       49.08     19.49 o 
   9   6   8       59.48       54.85     20.93 o 
 -12   7   8      179.37      169.86     14.19 o 
 -11   7   8       31.94       36.94      8.56 o 
 -10   7   8      560.83      521.14     21.31 o 
  -9   7   8        9.76        6.90      6.09 o 
  -8   7   8      826.15      789.00     24.96 o 
  -7   7   8      366.28      333.76     16.00 o 
  -6   7   8      346.98      337.32     15.99 o 
  -5   7   8     2057.62     1980.24     40.93 o 
  -4   7   8      475.19      462.64     15.69 o 
  -3   7   8     2995.13     2821.93     42.26 o 
  -2   7   8      241.16      219.34     13.23 o 
  -1   7   8     7352.23     7253.72     86.70 o 
   0   7   8      196.39      181.23      9.37 o 
   1   7   8     2843.90     2823.78     44.86 o 
   2   7   8      220.71      216.52     12.17 o 
   3   7   8     3066.27     3029.59     53.16 o 
   4   7   8      218.45      241.24     15.62 o 
   5   7   8      415.52      418.84     20.46 o 
   6   7   8      322.59      361.61     36.81 o 
   7   7   8       19.08       27.80     11.70 o 
   8   7   8        4.18       -3.61     12.99 o 
   9   7   8      147.96      203.53     33.20 o 
 -12   8   8      510.11      520.50     35.56 o 
 -11   8   8      217.33      268.97     22.09 o 
 -10   8   8      954.99      978.32     30.19 o 
  -9   8   8      298.78      364.06     28.97 o 
  -8   8   8     1536.39     1568.02     33.68 o 
  -7   8   8      729.41      760.87     24.77 o 
  -6   8   8     1751.95     1737.98     36.23 o 
  -5   8   8      195.36      216.80     12.82 o 
  -4   8   8      255.16      254.88     12.56 o 
  -3   8   8      180.61      195.02     11.12 o 
  -2   8   8      335.38      292.34     12.28 o 
  -1   8   8       44.07       42.22      6.11 o 
   0   8   8      823.97      789.71     22.85 o 
   1   8   8      180.46      171.43     14.20 o 
   2   8   8     2351.20     2232.88     40.60 o 
   3   8   8       20.46       24.00      8.06 o 
   4   8   8     1570.72     1590.40     43.14 o 
   5   8   8      451.89      479.46     23.43 o 
   6   8   8     1437.47     1575.29     55.89 o 
   7   8   8      308.86      357.86     49.08 o 
   8   8   8      795.01      831.46     62.07 o 
 -10   9   8       17.81       19.53      6.85 o 
  -9   9   8        6.13        6.34      5.93 o 
  -8   9   8      286.61      274.61     15.12 o 
  -7   9   8        4.17        9.09      5.54 o 
  -6   9   8      522.69      481.73     17.63 o 
  -5   9   8       15.68       14.44      5.77 o 
  -4   9   8     2607.09     2433.50     57.35 o 
  -3   9   8      630.68      597.07     19.47 o 
  -2   9   8     1417.00     1380.47     28.25 o 
  -1   9   8      565.04      529.56     16.49 o 
   0   9   8     1166.18     1126.22     24.47 o 
   1   9   8      503.94      479.22     17.62 o 
   2   9   8      343.13      336.25     15.15 o 
   3   9   8       48.40       51.68      9.18 o 
   4   9   8      127.97      119.20     13.93 o 
   5   9   8        0.39        1.37      7.43 o 
   6   9   8       37.01       60.70     21.29 o 
   7   9   8       57.77       63.77     16.02 o 
  -9  10   8       73.63       81.14     10.17 o 
  -8  10   8       13.89       14.20      6.81 o 
  -7  10   8        0.67       -1.10      5.29 o 
  -6  10   8      198.10      215.80     13.34 o 
  -5  10   8        1.05        1.47      5.28 o 
  -4  10   8        0.83        4.44      5.31 o 
  -3  10   8      184.24      178.16     15.41 o 
  -2  10   8      109.16      102.43     10.40 o 
  -1  10   8      502.86      443.06     15.98 o 
   0  10   8       12.86        5.96      5.35 o 
   1  10   8      495.79      499.74     18.84 o 
   2  10   8       79.82       93.47     15.91 o 
   3  10   8      721.13      729.96     26.70 o 
   4  10   8      187.51      215.27     16.33 o 
   5  10   8       89.51      108.75     27.67 o 
  -7  11   8      277.93      267.12     15.60 o 
  -6  11   8      198.04      176.55     13.02 o 
  -5  11   8      164.78      186.57     13.46 o 
  -4  11   8        2.50        1.29      5.74 o 
  -3  11   8     1528.29     1545.34     43.60 o 
  -2  11   8       12.06       10.44      6.06 o 
  -1  11   8     1008.95     1039.43     28.43 o 
   0  11   8      176.12      181.87     13.32 o 
   1  11   8      740.81      806.00     25.07 o 
   2  11   8      309.79      305.95     16.34 o 
   3  11   8      266.77      284.66     21.36 o 
  -4  12   8       29.72       46.84     14.77 o 
  -3  12   8      110.02      114.92     17.61 o 
  -2  12   8        1.66       -4.43      7.71 o 
  -1  12   8      155.05      184.15     17.46 o 
   0  12   8       49.40       57.36     12.34 o 
 -15   0   9      617.91      636.59     57.74 o 
 -13   0   9     1073.14     1014.71     44.69 o 
 -11   0   9     3204.02     3113.76     66.33 o 
  -9   0   9     3632.69     3529.10     74.23 o 
  -7   0   9     1771.89     1733.63     39.95 o 
  -5   0   9     1094.64     1020.16     27.01 o 
  -3   0   9      332.77      293.93     18.65 o 
  -1   0   9      153.46      141.23     12.57 o 
   1   0   9      496.07      453.33     32.48 o 
   3   0   9     1655.42     1696.46     57.02 o 
   5   0   9     2735.92     2585.32     96.71 o 
   7   0   9     1495.07     1447.11     71.45 o 
   9   0   9     1138.96     1126.65     66.40 o 
  11   0   9      293.50      311.08     39.70 o 
 -15   1   9      633.53      599.93     31.18 o 
 -14   1   9        0.44        6.08      6.85 o 
 -13   1   9      405.66      405.20     21.48 o 
 -12   1   9      301.20      296.27     14.66 o 
 -11   1   9      528.65      538.14     18.37 o 
 -10   1   9       22.58       38.80      6.88 o 
  -9   1   9      975.40      937.33     22.78 o 
  -8   1   9        2.57        3.42      4.87 o 
  -7   1   9      638.16      604.94     15.20 o 
  -6   1   9      547.80      612.22     14.73 o 
  -5   1   9     8912.34     8867.03     99.08 o 
  -4   1   9      110.40       90.76      6.38 o 
  -3   1   9     7876.02     7604.09     79.40 o 
  -2   1   9      965.97      852.18     15.03 o 
  -1   1   9    10607.68    10450.25    104.53 o 
   0   1   9     3157.30     3282.97     53.13 o 
   1   1   9     6561.75     6134.25     84.49 o 
   2   1   9     2127.51     2175.76     54.31 o 
   3   1   9     5589.23     5770.93     80.60 o 
   4   1   9       55.14       60.61     11.09 o 
   5   1   9      384.82      415.06     24.24 o 
   6   1   9        3.15        4.60      8.12 o 
   7   1   9      276.60      252.48     20.91 o 
   8   1   9       35.63       25.13     25.98 o 
   9   1   9      371.46      371.78     27.79 o 
  10   1   9      211.27      193.66     22.20 o 
 -15   2   9        9.00       17.34     11.74 o 
 -14   2   9      250.38      266.78     17.94 o 
 -13   2   9        0.67        8.89      6.39 o 
 -12   2   9     1468.01     1583.45     33.96 o 
 -11   2   9       23.93       21.45      6.59 o 
 -10   2   9     2419.44     2379.01     41.92 o 
  -9   2   9       63.56       65.42      7.70 o 
  -8   2   9     6382.54     6163.34     82.28 o 
  -7   2   9      970.04      974.23     24.19 o 
  -6   2   9     6794.98     6535.58     84.13 o 
  -5   2   9        0.40        4.83      3.49 o 
  -4   2   9     3717.20     3675.12     64.96 o 
  -3   2   9        2.95        0.86      2.84 o 
  -2   2   9       23.31       17.77      3.50 o 
  -1   2   9      449.15      488.35     11.80 o 
   0   2   9     2775.88     2865.23     45.50 o 
   1   2   9       37.89       45.51      5.20 o 
   2   2   9     7618.65     7957.89     86.76 o 
   3   2   9        0.17        3.84      3.55 o 
   4   2   9    12638.29    12904.58    196.96 o 
   5   2   9       72.92       60.22     11.70 o 
   6   2   9     5677.12     5486.43    123.42 o 
   7   2   9       21.71       20.69      9.71 o 
   8   2   9     2959.93     2909.41     80.83 o 
   9   2   9      326.29      327.33     26.10 o 
  10   2   9      882.72      910.39     85.17 o 
 -14   3   9       61.15       79.51     12.64 o 
 -13   3   9      152.27      160.76     15.28 o 
 -12   3   9        0.42       -0.32      5.48 o 
 -11   3   9       75.37       77.42     11.93 o 
 -10   3   9        0.60        5.74      5.21 o 
  -9   3   9      195.34      206.68     12.37 o 
  -8   3   9       64.00       76.52      7.52 o 
  -7   3   9     2503.67     2461.58     39.93 o 
  -6   3   9     4119.24     4133.09     64.49 o 
  -5   3   9     1489.54     1507.01     30.31 o 
  -4   3   9     3822.27     3915.00     54.03 o 
  -3   3   9     6819.45     6893.77     86.73 o 
  -2   3   9     7044.69     6862.92     77.71 o 
  -1   3   9     6927.00     6734.67     76.34 o 
   0   3   9     3899.55     3904.43     52.31 o 
   1   3   9     3511.57     3532.34     47.76 o 
   2   3   9     1426.24     1448.60     22.04 o 
   3   3   9     1698.60     1676.06     31.39 o 
   4   3   9      128.76      131.69     10.37 o 
   5   3   9      843.30      862.49     35.72 o 
   6   3   9       41.60       33.76     10.38 o 
   7   3   9      211.11      217.93     20.57 o 
   8   3   9        1.31       -4.07      8.32 o 
   9   3   9      384.62      421.86     28.75 o 
  10   3   9       89.81       81.87     30.67 o 
 -14   4   9        0.69        2.26      8.22 o 
 -13   4   9      238.35      277.74     16.90 o 
 -12   4   9       24.38       29.62      8.32 o 
 -11   4   9     1254.34     1244.89     29.05 o 
 -10   4   9      331.25      327.25     14.59 o 
  -9   4   9     2072.85     2002.97     37.25 o 
  -8   4   9       44.31       45.91      8.11 o 
  -7   4   9       81.92       80.75      7.63 o 
  -6   4   9      629.64      584.75     16.80 o 
  -5   4   9     2147.00     2127.31     38.44 o 
  -4   4   9      241.18      256.90     14.17 o 
  -3   4   9      141.26      153.79     10.03 o 
  -2   4   9      331.77      323.53     10.81 o 
  -1   4   9      469.19      460.17     10.17 o 
   0   4   9      487.55      546.30     14.10 o 
   1   4   9        7.30       13.90      3.23 o 
   2   4   9      543.10      553.17     14.95 o 
   3   4   9      213.29      234.18     10.83 o 
   4   4   9      717.73      720.12     23.33 o 
   5   4   9     1310.58     1408.13     35.65 o 
   6   4   9       86.74       81.01     15.88 o 
   7   4   9     1108.69     1230.13     45.50 o 
   8   4   9      147.88      156.04     18.18 o 
   9   4   9      380.56      389.92     27.78 o 
  10   4   9        5.33        5.76     10.57 o 
 -14   5   9       11.36       18.01     11.79 o 
 -13   5   9      238.12      236.91     16.33 o 
 -12   5   9       43.59       44.06      9.15 o 
 -11   5   9      303.13      325.51     22.46 o 
 -10   5   9        0.41       10.54      8.91 o 
  -9   5   9      123.28      116.12     12.93 o 
  -8   5   9      620.88      602.12     24.54 o 
  -7   5   9     3017.01     2947.47     62.34 o 
  -6   5   9      892.02      876.98     28.54 o 
  -5   5   9     2232.08     2026.02     47.27 o 
  -4   5   9     2039.45     2109.32     47.72 o 
  -3   5   9     7069.84     6756.52     88.94 o 
  -2   5   9      304.35      311.82     12.24 o 
  -1   5   9     4853.85     4749.07     59.77 o 
   0   5   9       93.68       93.20      6.64 o 
   1   5   9     7731.72     7687.53     96.01 o 
   2   5   9       48.34       48.76      6.51 o 
   3   5   9     1122.16     1174.62     31.61 o 
   4   5   9      216.18      193.20     12.56 o 
   5   5   9     1344.36     1372.47     60.99 o 
   6   5   9        6.71       -9.38      9.38 o 
   7   5   9       26.46       23.82     15.88 o 
   8   5   9        3.17       11.55     15.16 o 
   9   5   9      126.92      145.79     28.87 o 
 -13   6   9      128.77      172.87     16.15 o 
 -12   6   9      566.36      572.97     23.41 o 
 -11   6   9      378.74      383.54     28.04 o 
 -10   6   9     1834.16     1785.26     46.98 o 
  -9   6   9     1284.46     1290.33     39.02 o 
  -8   6   9     3666.44     3549.80     63.53 o 
  -7   6   9      210.89      238.34     16.98 o 
  -6   6   9     2191.21     2245.96     44.88 o 
  -5   6   9     1382.24     1387.00     41.25 o 
  -4   6   9     1256.38     1228.62     29.65 o 
  -3   6   9      184.16      201.51     10.83 o 
  -2   6   9      188.18      201.73      9.58 o 
  -1   6   9       10.69        7.54      3.99 o 
   0   6   9     1330.95     1240.85     25.18 o 
   1   6   9       27.55       40.57      5.86 o 
   2   6   9     4742.42     4631.16     93.97 o 
   3   6   9      505.97      471.20     20.10 o 
   4   6   9     3712.85     3806.38     73.38 o 
   5   6   9      222.03      211.91     19.31 o 
   6   6   9     2947.69     2874.54    119.09 o 
   7   6   9      277.96      301.69     36.09 o 
   8   6   9     1589.78     1738.70     88.05 o 
   9   6   9       99.06      193.43     33.20 o 
 -12   7   9        2.25       -4.72      6.29 o 
 -11   7   9        1.78       -2.11      6.18 o 
 -10   7   9        0.66        6.56      6.60 o 
  -9   7   9       10.24       19.86      7.26 o 
  -8   7   9      289.56      300.35     36.80 o 
  -7   7   9       76.14       66.00      9.05 o 
  -6   7   9       46.13       51.54      8.19 o 
  -5   7   9      902.60      898.76     26.05 o 
  -4   7   9      808.56      816.28     21.49 o 
  -3   7   9     1396.79     1312.23     26.03 o 
  -2   7   9     2310.18     2195.86     35.86 o 
  -1   7   9     1131.25     1079.31     24.75 o 
   0   7   9     2003.93     1932.29     32.43 o 
   1   7   9      329.63      352.87     18.12 o 
   2   7   9     1336.30     1286.03     30.60 o 
   3   7   9      288.60      300.93     17.06 o 
   4   7   9      584.14      550.84     23.11 o 
   5   7   9       35.05       33.35     11.79 o 
   6   7   9       34.33       33.56     12.25 o 
   7   7   9      345.24      379.64     41.86 o 
   8   7   9       57.18       77.95     25.26 o 
 -11   8   9      251.50      271.06     17.29 o 
 -10   8   9        2.69       -0.85      6.34 o 
  -9   8   9      113.52      110.07     11.59 o 
  -8   8   9      165.70      190.56     13.82 o 
  -7   8   9      458.54      454.24     17.26 o 
  -6   8   9        4.46       12.27      5.32 o 
  -5   8   9       15.29       12.96      5.46 o 
  -4   8   9     1121.25     1099.87     30.54 o 
  -3   8   9        1.98        6.69      4.78 o 
  -2   8   9       59.09       78.37      7.74 o 
  -1   8   9        0.58       -1.05      3.96 o 
   0   8   9      109.14      120.69      8.47 o 
   1   8   9      234.61      199.24     13.72 o 
   2   8   9       25.68       26.43      6.35 o 
   3   8   9      486.49      506.97     23.05 o 
   4   8   9      105.70       80.66     11.67 o 
   5   8   9      442.52      452.95     29.77 o 
   6   8   9      290.07      284.17     24.56 o 
   7   8   9      165.45      214.36     35.37 o 
 -10   9   9      247.53      235.73     14.40 o 
  -9   9   9        0.36       -0.60      5.25 o 
  -8   9   9       17.35       11.16      5.88 o 
  -7   9   9      483.48      438.84     25.55 o 
  -6   9   9       15.13       18.63      6.35 o 
  -5   9   9     1468.20     1404.58     44.82 o 
  -4   9   9        0.36        2.25      5.19 o 
  -3   9   9     1674.81     1525.16     32.92 o 
  -2   9   9      128.73      122.17      9.57 o 
  -1   9   9     2032.65     1980.46     40.34 o 
   0   9   9       19.87       36.77      7.45 o 
   1   9   9     3128.69     3137.60     53.35 o 
   2   9   9      137.07      134.79     10.74 o 
   3   9   9     1097.28     1143.47     33.08 o 
   4   9   9       34.79       43.44     10.70 o 
   5   9   9      237.91      210.59     22.81 o 
   6   9   9       75.37       83.91     17.15 o 
  -9  10   9      322.28      383.67     24.15 o 
  -8  10   9      129.61      160.65     12.57 o 
  -7  10   9      656.64      682.64     23.15 o 
  -6  10   9      829.55      775.15     25.48 o 
  -5  10   9      516.47      550.88     20.06 o 
  -4  10   9      194.58      218.16     13.42 o 
  -3  10   9      159.47      181.54     12.23 o 
  -2  10   9        2.03        3.83      5.30 o 
  -1  10   9       49.38       46.00      7.29 o 
   0  10   9      759.64      733.54     23.00 o 
   1  10   9        0.74       -5.29      5.29 o 
   2  10   9      496.64      490.48     34.69 o 
   3  10   9       95.55       86.85     11.84 o 
   4  10   9     1473.57     1485.02     40.59 o 
  -7  11   9      128.80      151.57     29.59 o 
  -6  11   9      291.41      277.47     24.99 o 
  -5  11   9      112.42      100.09     10.72 o 
  -4  11   9      537.13      512.85     19.87 o 
  -3  11   9       76.60       71.45      9.69 o 
  -2  11   9      461.58      442.23     18.46 o 
  -1  11   9      310.68      298.42     16.64 o 
   0  11   9      320.73      311.09     16.58 o 
   1  11   9       75.81       83.90     10.50 o 
   2  11   9       70.30       99.58     13.96 o 
 -14   0  10      283.69      287.05     26.53 o 
 -12   0  10     1905.26     1966.79     63.80 o 
 -10   0  10     4948.32     4919.66     91.79 o 
  -8   0  10     2702.96     2730.05     57.45 o 
  -6   0  10     4836.44     4479.87     80.34 o 
  -4   0  10     1028.79      965.92     26.51 o 
  -2   0  10        0.80        5.13      3.81 o 
   0   0  10     2599.64     2855.22     65.46 o 
   2   0  10     4940.33     5141.76    153.73 o 
   4   0  10     8028.12     8312.42    237.46 o 
   6   0  10     6535.36     6260.48    194.87 o 
   8   0  10     3616.85     3340.27    129.19 o 
  10   0  10      676.78      567.30     50.52 o 
 -15   1  10      502.86      506.90     37.88 o 
 -14   1  10       69.80       77.46     10.66 o 
 -13   1  10      902.92      877.42     36.35 o 
 -12   1  10        0.69        5.32      5.89 o 
 -11   1  10      153.98      161.00     11.21 o 
 -10   1  10        0.63        9.21      6.48 o 
  -9   1  10       10.66       16.63      6.64 o 
  -8   1  10        6.60       12.67      6.02 o 
  -7   1  10     2555.39     2518.68     44.15 o 
  -6   1  10      190.57      168.61      9.06 o 
  -5   1  10     6622.89     6354.91     91.61 o 
  -4   1  10      924.57      948.14     20.45 o 
  -3   1  10     8538.81     8406.97     87.55 o 
  -2   1  10     1407.21     1358.22     21.03 o 
  -1   1  10     4585.83     4494.81     50.85 o 
   0   1  10     5626.76     6023.60     85.07 o 
   1   1  10     4202.56     4120.00     61.43 o 
   2   1  10     1824.80     1886.20     50.91 o 
   3   1  10     1509.28     1550.15     34.97 o 
   4   1  10     1492.66     1452.59     45.92 o 
   5   1  10      250.89      291.01     20.66 o 
   6   1  10      438.64      484.23     27.30 o 
   7   1  10        9.93        5.77      9.02 o 
   8   1  10        3.97       10.83      9.70 o 
   9   1  10       55.18       51.16     14.38 o 
  10   1  10       69.03       78.01     17.09 o 
 -14   2  10        0.31       -2.45      6.22 o 
 -13   2  10      391.23      438.21     18.25 o 
 -12   2  10       97.89      109.42     10.35 o 
 -11   2  10      498.42      521.28     23.58 o 
 -10   2  10       40.62       43.07      7.63 o 
  -9   2  10     3291.20     3214.79     51.10 o 
  -8   2  10       21.20       23.29      5.61 o 
  -7   2  10     5695.64     5512.75     74.83 o 
  -6   2  10      446.71      433.54     21.41 o 
  -5   2  10     1681.13     1595.92     28.67 o 
  -4   2  10      681.25      693.09     15.79 o 
  -3   2  10     2104.38     2001.31     30.35 o 
  -2   2  10      358.32      353.47      9.97 o 
  -1   2  10      390.76      396.57     18.61 o 
   0   2  10      685.79      706.99     18.24 o 
   1   2  10       55.88       66.63     11.42 o 
   2   2  10       31.76       37.94      3.86 o 
   3   2  10      348.33      338.48     14.84 o 
   4   2  10      195.37      193.27     28.51 o 
   5   2  10      397.18      457.15     25.17 o 
   6   2  10       14.43       21.02     10.17 o 
   7   2  10     1504.18     1525.93     53.24 o 
   8   2  10       12.65        6.27      9.66 o 
   9   2  10      996.51      894.36     42.83 o 
  10   2  10        1.41        8.35     11.44 o 
 -14   3  10       28.38       34.91      8.55 o 
 -13   3  10      462.63      484.25     19.08 o 
 -12   3  10      163.28      167.08     12.06 o 
 -11   3  10      195.00      212.41     12.52 o 
 -10   3  10      201.64      214.58     12.17 o 
  -9   3  10       68.48       72.23      7.99 o 
  -8   3  10      363.28      355.45     16.85 o 
  -7   3  10     1292.70     1213.58     28.38 o 
  -6   3  10       92.80      109.78      8.02 o 
  -5   3  10     3178.65     3056.54     46.16 o 
  -4   3  10     1091.41     1136.17     21.26 o 
  -3   3  10     9744.56     9631.52    117.76 o 
  -2   3  10     1072.26     1068.16     19.40 o 
  -1   3  10     9934.60     9562.85    105.43 o 
   0   3  10      368.85      365.40     12.90 o 
   1   3  10     3909.18     3693.68     50.68 o 
   2   3  10      507.78      510.55     13.49 o 
   3   3  10     3632.26     3619.49     56.97 o 
   4   3  10     1141.70     1222.88     31.78 o 
   5   3  10      473.30      486.14     26.19 o 
   6   3  10       17.63        4.69      8.17 o 
   7   3  10        2.54       -7.60      7.60 o 
   8   3  10        5.17        5.34      9.43 o 
   9   3  10       28.50       28.93     12.50 o 
 -14   4  10      715.34      809.90     33.81 o 
 -13   4  10       18.87       21.97      8.23 o 
 -12   4  10      999.08     1008.98     30.52 o 
 -11   4  10       11.04       10.45      6.88 o 
 -10   4  10     2472.64     2492.54     50.83 o 
  -9   4  10     1301.48     1255.69     32.52 o 
  -8   4  10     3300.93     3273.23     59.26 o 
  -7   4  10       22.78       39.37      7.46 o 
  -6   4  10     4134.05     4073.47     67.92 o 
  -5   4  10      236.69      240.20     15.12 o 
  -4   4  10     1576.39     1532.11     34.38 o 
  -3   4  10      924.49      915.93     24.57 o 
  -2   4  10     1002.86      979.23     21.89 o 
  -1   4  10       23.33       25.10      4.30 o 
   0   4  10     1427.15     1439.50     23.89 o 
   1   4  10      300.61      283.99      9.43 o 
   2   4  10     6096.79     6144.58     78.61 o 
   3   4  10      141.28      134.27      8.94 o 
   4   4  10     4303.54     4405.84     80.12 o 
   5   4  10      232.99      226.53     19.21 o 
   6   4  10     5317.58     5358.98    132.80 o 
   7   4  10      230.16      270.56     22.60 o 
   8   4  10     1331.18     1462.70     53.18 o 
   9   4  10       10.52       15.80     11.19 o 
 -13   5  10       42.56       57.68     10.27 o 
 -12   5  10      246.12      275.47     31.36 o 
 -11   5  10       88.53       86.86     13.35 o 
 -10   5  10      125.26      101.82     13.12 o 
  -9   5  10       99.64       91.34     12.52 o 
  -8   5  10      271.86      240.82     16.63 o 
  -7   5  10      386.79      366.93     19.52 o 
  -6   5  10        2.58        6.72      6.58 o 
  -5   5  10     3750.45     3711.28     63.25 o 
  -4   5  10     1864.22     1777.44     37.20 o 
  -3   5  10     1936.90     1877.89     34.75 o 
  -2   5  10     1374.16     1358.94     27.65 o 
  -1   5  10     1597.86     1671.45     31.19 o 
   0   5  10     3333.41     3278.47     45.06 o 
   1   5  10     3375.31     3288.36     54.85 o 
   2   5  10     4545.00     4435.63     69.09 o 
   3   5  10       33.35       49.32      8.01 o 
   4   5  10     1334.00     1295.88     44.17 o 
   5   5  10       42.37       38.91     11.09 o 
   6   5  10       20.83        7.22     14.44 o 
   7   5  10       74.43      115.48     25.98 o 
   8   5  10       56.48       51.24     20.93 o 
   9   5  10      177.11      172.50     31.76 o 
 -13   6  10       89.06       74.22     11.31 o 
 -12   6  10       33.57       35.48      9.34 o 
 -11   6  10      593.70      567.91     29.07 o 
 -10   6  10        3.96        7.67      8.85 o 
  -9   6  10      213.91      204.06     14.08 o 
  -8   6  10      177.94      187.03     13.22 o 
  -7   6  10     1083.41     1008.23     28.32 o 
  -6   6  10      785.04      793.61     24.47 o 
  -5   6  10     1002.71      966.66     31.60 o 
  -4   6  10      204.25      194.43     12.92 o 
  -3   6  10       10.32       23.07      5.60 o 
  -2   6  10      669.56      617.64     17.48 o 
  -1   6  10      147.31      150.43      8.75 o 
   0   6  10      524.45      545.13     15.18 o 
   1   6  10       75.04       76.17      7.64 o 
   2   6  10       73.66       78.82     13.07 o 
   3   6  10      338.44      330.30     19.67 o 
   4   6  10       19.33       14.68      9.02 o 
   5   6  10      414.97      416.88     29.59 o 
   6   6  10       88.93      108.98     26.70 o 
   7   6  10      411.82      428.00     44.03 o 
   8   6  10      299.07      304.58     38.97 o 
 -12   7  10       46.60       61.08     10.98 o 
 -11   7  10      343.14      371.75     19.72 o 
 -10   7  10      133.22      144.25     13.28 o 
  -9   7  10      108.81       92.42     10.94 o 
  -8   7  10       28.07       21.01      7.17 o 
  -7   7  10      244.81      219.81     14.34 o 
  -6   7  10       23.42       18.27      6.25 o 
  -5   7  10     2967.00     2766.83     53.24 o 
  -4   7  10      363.10      329.51     14.16 o 
  -3   7  10     3823.07     3711.16     53.01 o 
  -2   7  10      769.07      697.74     18.42 o 
  -1   7  10     3538.78     3434.62     53.61 o 
   0   7  10       58.63       69.28      7.17 o 
   1   7  10     2403.84     2250.43     40.72 o 
   2   7  10       15.67       10.02      6.51 o 
   3   7  10     1293.31     1341.27     37.97 o 
   4   7  10        0.00       -8.13      8.13 o 
   5   7  10      626.17      720.62     35.97 o 
   6   7  10       81.52       98.88     26.70 o 
   7   7  10       19.21       41.14     22.37 o 
 -11   8  10      468.17      506.40     29.69 o 
 -10   8  10      852.86      821.52     28.58 o 
  -9   8  10      454.55      480.07     31.15 o 
  -8   8  10     1980.27     1969.21     45.10 o 
  -7   8  10     1021.85     1058.90     29.38 o 
  -6   8  10      205.81      227.01     12.81 o 
  -5   8  10      890.78      914.18     24.67 o 
  -4   8  10      516.78      498.13     25.92 o 
  -3   8  10      545.50      517.73     16.87 o 
  -2   8  10      247.51      199.64     10.96 o 
  -1   8  10      104.29      109.52      8.65 o 
   0   8  10      691.52      607.61     19.76 o 
   1   8  10        4.51        5.53      5.30 o 
   2   8  10     1524.31     1535.41     37.90 o 
   3   8  10        8.91       14.02      7.02 o 
   4   8  10     1523.05     1552.78     88.36 o 
   5   8  10      117.02       98.96     36.45 o 
   6   8  10     1488.69     1594.38    108.98 o 
 -10   9  10        6.81       22.12      7.28 o 
  -9   9  10      161.93      162.18     14.20 o 
  -8   9  10       53.67       53.87      8.60 o 
  -7   9  10      412.65      423.85     17.98 o 
  -6   9  10      603.10      574.71     22.68 o 
  -5   9  10      721.69      657.00     21.58 o 
  -4   9  10      179.16      180.76     12.12 o 
  -3   9  10      667.08      621.33     20.52 o 
  -2   9  10      867.05      800.54     21.57 o 
  -1   9  10      335.85      338.83     14.20 o 
   0   9  10      675.64      655.80     30.43 o 
   1   9  10       24.18       30.96      7.49 o 
   2   9  10      509.21      533.19     22.21 o 
   3   9  10        2.23        6.61      6.63 o 
   4   9  10      222.49      280.04     17.57 o 
   5   9  10      111.31      118.35     25.62 o 
  -8  10  10       75.31       84.01     10.30 o 
  -7  10  10       68.26       70.72      9.66 o 
  -6  10  10       94.14      109.30     11.29 o 
  -5  10  10      140.21      117.77     11.13 o 
  -4  10  10      318.68      298.75     15.58 o 
  -3  10  10      110.40      129.77     11.35 o 
  -2  10  10      358.64      357.97     15.57 o 
  -1  10  10       33.53       43.17      8.60 o 
   0  10  10       19.03       25.61      7.01 o 
   1  10  10        5.80        2.98      5.60 o 
   2  10  10        3.18        3.77      7.05 o 
   3  10  10        2.41        3.80      7.62 o 
  -6  11  10       20.86       15.75     11.70 o 
  -5  11  10      227.61      202.14     13.87 o 
  -4  11  10        3.85        0.49      5.65 o 
  -3  11  10      971.48      896.69     32.16 o 
  -2  11  10      153.54      169.41     15.42 o 
  -1  11  10      651.50      620.04     24.46 o 
   0  11  10      157.07      170.52     13.37 o 
   1  11  10      776.17      825.15     29.92 o 
 -13   0  11       39.81       52.01     15.43 o 
 -11   0  11      166.87      184.31     15.68 o 
  -9   0  11     1635.57     1553.12     42.85 o 
  -7   0  11     2749.19     2584.46     61.95 o 
  -5   0  11    11050.78    10870.51    170.97 o 
  -3   0  11     3477.68     3236.68     66.15 o 
  -1   0  11     2248.79     2241.77     46.59 o 
   1   0  11       46.41       31.76     12.27 o 
   3   0  11       48.13       83.00     16.60 o 
   5   0  11     1707.46     1750.25     77.95 o 
   7   0  11      567.13      571.63     45.47 o 
   9   0  11     1203.74     1235.64     73.62 o 
 -14   1  11       98.19      119.68     12.14 o 
 -13   1  11      367.27      356.84     17.40 o 
 -12   1  11      159.77      152.73     14.25 o 
 -11   1  11      195.78      183.12     12.10 o 
 -10   1  11      354.76      332.59     14.78 o 
  -9   1  11        2.91        7.72      5.04 o 
  -8   1  11       55.16       57.42      8.63 o 
  -7   1  11      759.30      707.52     18.88 o 
  -6   1  11      152.62      165.19      9.26 o 
  -5   1  11     2763.91     2765.25     43.26 o 
  -4   1  11      831.48      834.39     20.72 o 
  -3   1  11     9372.31     9039.84     94.34 o 
  -2   1  11     3892.48     3927.96     46.50 o 
  -1   1  11     5473.13     5263.61     58.90 o 
   0   1  11     3627.89     3531.26     55.64 o 
   1   1  11     4128.87     3960.06     71.08 o 
   2   1  11     3440.48     3522.37     82.88 o 
   3   1  11     1495.18     1436.40     79.75 o 
   4   1  11      904.39      960.35     36.73 o 
   5   1  11      266.48      213.17     18.86 o 
   6   1  11      556.91      570.60     75.78 o 
   7   1  11       62.54       71.15     14.77 o 
   8   1  11        9.88       35.90     13.01 o 
   9   1  11       23.41       36.73     16.96 o 
 -14   2  11      755.15      829.17     25.93 o 
 -13   2  11       29.55       34.16      8.14 o 
 -12   2  11     2082.48     2178.69     42.74 o 
 -11   2  11      248.21      279.61     14.43 o 
 -10   2  11     2889.42     2929.11     49.59 o 
  -9   2  11      331.67      317.24     13.93 o 
  -8   2  11     3548.08     3644.79     60.27 o 
  -7   2  11      327.10      300.76     12.78 o 
  -6   2  11     2132.69     2204.88     45.46 o 
  -5   2  11      588.80      592.77     16.28 o 
  -4   2  11     1739.37     1626.17     27.61 o 
  -3   2  11        0.50        5.21      3.43 o 
  -2   2  11      166.59      180.85      7.86 o 
  -1   2  11       88.72       75.11      5.94 o 
   0   2  11       55.89       64.00      6.80 o 
   1   2  11        7.89       11.44      4.41 o 
   2   2  11     2755.08     2902.74     48.19 o 
   3   2  11        2.07        1.80      4.79 o 
   4   2  11     4514.55     4460.71    102.72 o 
   5   2  11      113.55       83.00     13.67 o 
   6   2  11     2633.21     2840.90     78.00 o 
   7   2  11       24.33       19.38     19.49 o 
   8   2  11     1751.28     1665.54    124.86 o 
   9   2  11        2.45        3.25     10.17 o 
 -14   3  11      207.99      278.45     17.58 o 
 -13   3  11       20.47       31.09     13.23 o 
 -12   3  11       36.92       39.99      9.28 o 
 -11   3  11       66.31       74.82      9.02 o 
 -10   3  11      414.12      382.95     16.05 o 
  -9   3  11       31.91       40.97      7.20 o 
  -8   3  11      415.17      431.46     15.52 o 
  -7   3  11     1394.14     1358.49     31.74 o 
  -6   3  11       25.14       28.63      5.68 o 
  -5   3  11     2619.19     2529.24     40.83 o 
  -4   3  11       97.07      106.87      7.31 o 
  -3   3  11     2566.29     2423.01     39.06 o 
  -2   3  11      264.76      276.50      9.93 o 
  -1   3  11     5851.87     5550.63     66.74 o 
   0   3  11     1854.11     1834.60     29.03 o 
   1   3  11      901.76      930.98     19.50 o 
   2   3  11     2711.91     2801.66     47.40 o 
   3   3  11      103.40      112.36     10.30 o 
   4   3  11     2860.94     2934.58     75.71 o 
   5   3  11        1.17       -0.59      7.09 o 
   6   3  11     1593.10     1554.81     53.24 o 
   7   3  11       18.35       12.70      9.71 o 
   8   3  11       98.06       83.40     16.33 o 
   9   3  11      442.00      467.65     32.33 o 
 -14   4  11        4.04        9.74      7.65 o 
 -13   4  11       44.03       31.57      9.33 o 
 -12   4  11        0.39       11.35      7.38 o 
 -11   4  11      698.19      703.08     31.25 o 
 -10   4  11       59.64       60.42      9.80 o 
  -9   4  11     1822.54     1762.69     40.66 o 
  -8   4  11       51.79       59.00     10.73 o 
  -7   4  11     5283.29     5061.55     82.10 o 
  -6   4  11        9.70       12.40      5.97 o 
  -5   4  11     3364.28     3243.31     82.06 o 
  -4   4  11      708.26      654.40     21.63 o 
  -3   4  11     3685.57     3462.51     81.47 o 
  -2   4  11        5.09        0.59      4.34 o 
  -1   4  11      354.80      338.55     16.17 o 
   0   4  11     1040.66     1072.09     23.40 o 
   1   4  11      100.00      107.87      8.53 o 
   2   4  11        9.19       10.23      5.28 o 
   3   4  11      712.57      695.82     30.35 o 
   4   4  11        1.74       -2.11      6.31 o 
   5   4  11      973.32      968.59     59.91 o 
   6   4  11       47.78       65.68     20.93 o 
   7   4  11      828.44      954.16     62.79 o 
   8   4  11       79.47       83.00     24.54 o 
 -13   5  11      182.01      213.83     19.20 o 
 -12   5  11       35.10       28.51     10.48 o 
 -11   5  11      142.93      121.59     14.62 o 
 -10   5  11      120.83      100.58     13.74 o 
  -9   5  11      130.78      108.30     13.32 o 
  -8   5  11      139.08      117.87     13.14 o 
  -7   5  11     1118.02     1041.88     33.71 o 
  -6   5  11      254.92      273.10     29.36 o 
  -5   5  11     2461.19     2312.38    151.38 o 
  -4   5  11       54.38       59.64      7.64 o 
  -3   5  11     2944.60     2758.24     45.87 o 
  -2   5  11       81.60       74.32      7.87 o 
  -1   5  11     8182.92     7700.19     99.93 o 
   0   5  11       25.19       22.10      4.67 o 
   1   5  11     3175.03     3187.14     54.52 o 
   2   5  11      723.92      733.02     25.08 o 
   3   5  11     1565.41     1549.84     39.22 o 
   4   5  11      551.57      567.08     53.41 o 
   5   5  11      640.20      682.06     51.97 o 
   6   5  11      207.15      215.08     33.20 o 
   7   5  11      255.54      256.94     35.37 o 
   8   5  11       22.88       38.25     19.49 o 
 -12   6  11      986.74      974.04     32.16 o 
 -11   6  11       60.65       65.55     10.72 o 
 -10   6  11     1706.98     1605.05     56.98 o 
  -9   6  11        5.13       12.87      6.95 o 
  -8   6  11     1152.80     1193.88     32.62 o 
  -7   6  11      971.12      919.47     27.57 o 
  -6   6  11      788.98      742.91     24.21 o 
  -5   6  11      308.33      284.12     15.04 o 
  -4   6  11       40.56       46.69      7.89 o 
  -3   6  11      731.60      714.96     20.72 o 
  -2   6  11        4.85        5.73      4.20 o 
  -1   6  11       30.26       28.45      5.37 o 
   0   6  11     1186.77     1142.82     26.12 o 
   1   6  11      122.82      121.66     10.57 o 
   2   6  11      788.58      726.93     26.23 o 
   3   6  11       52.87       82.22     21.08 o 
   4   6  11     2317.51     2459.70     70.90 o 
   5   6  11       17.64        4.33     15.88 o 
   6   6  11     1407.26     1471.65     83.00 o 
   7   6  11        1.12      -12.99     13.71 o 
 -12   7  11      135.88      149.90     14.66 o 
 -11   7  11       13.55       11.93      8.64 o 
 -10   7  11      201.30      224.94     17.40 o 
  -9   7  11      606.81      625.57     24.19 o 
  -8   7  11       38.70       48.48      9.11 o 
  -7   7  11      551.80      590.13     22.34 o 
  -6   7  11       93.85       91.52     10.51 o 
  -5   7  11     1177.36     1069.61     29.83 o 
  -4   7  11      338.96      329.83     16.48 o 
  -3   7  11     1728.20     1643.76     31.19 o 
  -2   7  11     2307.18     2250.21     46.48 o 
  -1   7  11      300.10      306.32     12.58 o 
   0   7  11     1929.88     1846.33     36.28 o 
   1   7  11      337.77      312.16     13.99 o 
   2   7  11     1856.18     1885.77     43.04 o 
   3   7  11       62.49       73.04     10.83 o 
   4   7  11      923.14     1010.22     97.08 o 
   5   7  11       89.08       84.80     16.11 o 
   6   7  11      233.72      246.12     36.81 o 
 -11   8  11       64.75       55.53     11.97 o 
 -10   8  11       72.84       71.59     11.46 o 
  -9   8  11      117.75      112.73     12.45 o 
  -8   8  11      164.17      186.96     14.21 o 
  -7   8  11      576.63      557.48     22.40 o 
  -6   8  11      334.73      360.66     16.04 o 
  -5   8  11      875.03      847.10     24.20 o 
  -4   8  11      921.63      961.57     25.55 o 
  -3   8  11      712.72      683.68     19.74 o 
  -2   8  11      617.87      618.53     19.04 o 
  -1   8  11      177.74      173.05     11.94 o 
   0   8  11      153.13      152.01     14.33 o 
   1   8  11       61.13       83.50      8.93 o 
   2   8  11      163.23      172.75     13.71 o 
   3   8  11      223.95      210.65     14.79 o 
   4   8  11       88.05       65.97     14.91 o 
   5   8  11       85.15       75.68     16.44 o 
  -9   9  11        0.02       -5.07      5.07 o 
  -8   9  11        0.86        4.97      5.90 o 
  -7   9  11       49.82       42.14      8.10 o 
  -6   9  11       49.28       53.13      8.68 o 
  -5   9  11      598.87      551.91     20.69 o 
  -4   9  11      151.87      132.24     10.85 o 
  -3   9  11     1538.14     1448.50     43.31 o 
  -2   9  11        9.80        8.78      5.41 o 
  -1   9  11     1390.27     1329.64     59.38 o 
   0   9  11      318.15      305.11     15.39 o 
   1   9  11      983.33      987.90     35.21 o 
   2   9  11       24.02       17.62      9.38 o 
   3   9  11      588.90      629.44     25.31 o 
   4   9  11       72.28       65.15     14.00 o 
  -7  10  11      307.13      326.44     16.92 o 
  -6  10  11      456.00      454.80     19.49 o 
  -5  10  11      497.16      470.32     19.54 o 
  -4  10  11       25.02       32.98      7.69 o 
  -3  10  11       94.33      103.13     10.54 o 
  -2  10  11       36.80       24.56      7.72 o 
  -1  10  11       34.01       26.44      7.53 o 
   0  10  11      371.50      373.20     17.72 o 
   1  10  11       16.95       13.63      7.55 o 
   2  10  11      826.02      838.08     29.94 o 
  -4  11  11       41.67       25.98     18.04 o 
  -3  11  11      209.21      224.32     14.72 o 
  -2  11  11      259.11      269.94     19.38 o 
 -14   0  12      598.81      629.82     38.11 o 
 -12   0  12     1655.17     1601.76     81.92 o 
 -10   0  12     1570.84     1681.85     45.28 o 
  -8   0  12     4044.08     4030.56     78.58 o 
  -6   0  12      748.63      766.17     28.32 o 
  -4   0  12       53.89       57.11      8.43 o 
  -2   0  12      478.78      445.12     18.18 o 
   0   0  12      102.01       97.30     12.12 o 
   2   0  12      200.86      166.72     23.10 o 
   4   0  12      444.05      536.98     39.70 o 
   6   0  12     1581.53     1667.97     79.39 o 
   8   0  12      698.73      743.40     54.85 o 
 -14   1  12      234.44      267.27     16.52 o 
 -13   1  12       66.16       79.23     10.70 o 
 -12   1  12     1096.53     1137.83     29.58 o 
 -11   1  12        2.73       10.48      6.36 o 
 -10   1  12      203.10      211.58     13.36 o 
  -9   1  12      316.82      312.19     15.77 o 
  -8   1  12      396.63      379.62     15.73 o 
  -7   1  12      349.71      328.59     16.69 o 
  -6   1  12      173.19      183.28     10.12 o 
  -5   1  12     2133.05     2100.32     36.61 o 
  -4   1  12      285.81      276.79     14.47 o 
  -3   1  12     2572.80     2447.50     33.71 o 
  -2   1  12     1945.76     1932.58     28.30 o 
  -1   1  12     4194.21     3980.97     47.90 o 
   0   1  12     2328.36     2342.77     41.99 o 
   1   1  12     3333.30     3314.16    136.92 o 
   2   1  12     2508.87     2610.67     69.08 o 
   3   1  12     1004.73      950.91     37.21 o 
   4   1  12     2769.86     2709.81     72.45 o 
   5   1  12      111.13      147.46     37.53 o 
   6   1  12      787.17      815.36     37.49 o 
   7   1  12       15.00       14.07     10.72 o 
   8   1  12      233.97      235.01     23.73 o 
 -14   2  12        1.46        8.15      7.00 o 
 -13   2  12        6.05        3.79      6.48 o 
 -12   2  12       37.26       35.91      8.19 o 
 -11   2  12      816.55      846.20     24.32 o 
 -10   2  12        4.10        7.80      5.85 o 
  -9   2  12     1636.96     1640.65     37.90 o 
  -8   2  12      572.39      577.73     18.13 o 
  -7   2  12     4558.47     4323.01     63.18 o 
  -6   2  12      119.39      127.28     11.81 o 
  -5   2  12     6811.27     6585.75     86.90 o 
  -4   2  12       23.91       32.64      8.17 o 
  -3   2  12     6965.69     6815.77     75.13 o 
  -2   2  12      440.10      416.47     11.74 o 
  -1   2  12     3053.80     2881.30     40.47 o 
   0   2  12      481.48      453.39     14.31 o 
   1   2  12       11.42        8.10      4.68 o 
   2   2  12        1.77       -1.22      4.85 o 
   3   2  12      360.64      395.86     23.40 o 
   4   2  12        1.05        5.05      8.32 o 
   5   2  12     1384.25     1397.46     49.15 o 
   6   2  12       40.58       41.17     12.22 o 
   7   2  12     2336.25     2483.17     74.94 o 
   8   2  12       29.63       29.86     13.52 o 
 -14   3  12      631.26      676.61     30.11 o 
 -13   3  12      234.84      274.75     21.70 o 
 -12   3  12       41.69       54.34      9.75 o 
 -11   3  12       10.58       11.42      7.00 o 
 -10   3  12      473.61      490.24     20.65 o 
  -9   3  12       50.81       65.15      9.40 o 
  -8   3  12      154.54      159.01     12.17 o 
  -7   3  12       50.36       47.30      7.82 o 
  -6   3  12       16.20       23.25      6.46 o 
  -5   3  12     2296.40     2316.23     45.82 o 
  -4   3  12     1318.67     1312.19     28.60 o 
  -3   3  12     2460.56     2289.98     44.90 o 
  -2   3  12      162.20      160.14      9.20 o 
  -1   3  12     2430.31     2310.61     36.74 o 
   0   3  12     1816.07     1835.27     27.34 o 
   1   3  12     4995.41     4836.28     73.51 o 
   2   3  12     2363.32     2337.95     42.55 o 
   3   3  12      751.42      721.16     41.14 o 
   4   3  12      720.87      845.87     40.06 o 
   5   3  12      358.20      382.53     25.07 o 
   6   3  12      293.29      302.98     23.92 o 
   7   3  12       94.61       91.66     16.58 o 
   8   3  12      139.41      172.88     24.18 o 
 -13   4  12        0.02       -5.70      6.31 o 
 -12   4  12      747.81      792.27     27.91 o 
 -11   4  12       39.22       55.81     10.01 o 
 -10   4  12     2194.50     2166.99     48.04 o 
  -9   4  12        2.97        2.00      6.22 o 
  -8   4  12     1976.94     1934.42     42.94 o 
  -7   4  12      591.92      596.48     21.65 o 
  -6   4  12     1846.62     1867.04     47.22 o 
  -5   4  12      978.02      881.38     29.81 o 
  -4   4  12      645.67      611.40     21.66 o 
  -3   4  12       58.29       60.46      8.31 o 
  -2   4  12      339.40      303.47     14.92 o 
  -1   4  12      858.87      817.64     33.07 o 
   0   4  12      901.15      923.31     22.11 o 
   1   4  12        6.90       10.63      5.21 o 
   2   4  12     1176.46     1100.06     62.12 o 
   3   4  12        0.48        7.26      7.61 o 
   4   4  12     1224.45     1162.02     67.84 o 
   5   4  12        0.03        8.66     15.16 o 
   6   4  12      955.84      930.34     62.79 o 
   7   4  12        0.17        3.61     14.44 o 
   8   4  12      446.85      556.47     51.24 o 
 -13   5  12       19.33       39.56     11.80 o 
 -12   5  12      485.29      452.47     25.82 o 
 -11   5  12       16.78        8.20      8.28 o 
 -10   5  12      240.27      272.65     19.58 o 
  -9   5  12      392.95      402.70     34.88 o 
  -8   5  12      108.42      125.85     13.75 o 
  -7   5  12      998.39     1008.42     33.98 o 
  -6   5  12      146.86      135.64     15.47 o 
  -5   5  12      202.19      184.67     14.72 o 
  -4   5  12      683.66      697.19     20.88 o 
  -3   5  12     1408.30     1317.39     29.10 o 
  -2   5  12     1757.10     1716.94     33.60 o 
  -1   5  12     1447.25     1361.09     28.77 o 
   0   5  12     1640.91     1638.08     32.56 o 
   1   5  12        7.18       18.12      7.79 o 
   2   5  12     2376.89     2282.12     51.74 o 
   3   5  12       57.75       72.80     13.21 o 
   4   5  12     1459.53     1464.43     80.11 o 
   5   5  12        0.26      -11.55     11.55 o 
   6   5  12      773.95      840.12     61.35 o 
   7   5  12       76.07       54.85     23.82 o 
 -12   6  12        4.39        7.23      7.61 o 
 -11   6  12       21.04       12.79      7.79 o 
 -10   6  12      312.87      292.17     19.48 o 
  -9   6  12     1672.20     1572.03     40.09 o 
  -8   6  12       32.31       38.50     11.98 o 
  -7   6  12     1408.69     1437.19     36.61 o 
  -6   6  12        1.78        7.92      6.02 o 
  -5   6  12     3668.06     3348.06     61.64 o 
  -4   6  12      902.14      916.77     24.85 o 
  -3   6  12     3044.84     2869.81     49.04 o 
  -2   6  12      819.65      818.16     20.15 o 
  -1   6  12     1185.05     1151.89     25.34 o 
   0   6  12      190.36      159.75     10.57 o 
   1   6  12       19.57       10.17      6.15 o 
   2   6  12      768.07      751.86     27.48 o 
   3   6  12       58.72       53.74     12.95 o 
   4   6  12       63.65       82.34     14.82 o 
   5   6  12      777.20      799.70     61.35 o 
   6   6  12      227.37      253.33     38.97 o 
 -11   7  12       89.84      115.88     13.56 o 
 -10   7  12       22.01       19.49      7.77 o 
  -9   7  12        3.35       -2.02      7.29 o 
  -8   7  12       40.57       41.77      8.89 o 
  -7   7  12       68.96       68.04      9.89 o 
  -6   7  12       82.82       69.01      9.83 o 
  -5   7  12      464.26      422.81     18.90 o 
  -4   7  12      576.28      543.74     21.88 o 
  -3   7  12     1884.52     1860.83     34.30 o 
  -2   7  12      260.85      237.89     14.15 o 
  -1   7  12     1765.79     1766.33     59.45 o 
   0   7  12      605.73      584.99     21.69 o 
   1   7  12     2335.56     2289.18     61.26 o 
   2   7  12      373.20      389.62     18.96 o 
   3   7  12     1220.70     1182.87     46.98 o 
   4   7  12       13.06       41.78     12.67 o 
   5   7  12      376.47      306.02     41.86 o 
 -10   8  12      525.25      542.54     24.49 o 
  -9   8  12      227.35      221.03     16.29 o 
  -8   8  12      358.84      379.48     19.88 o 
  -7   8  12      163.44      186.72     14.63 o 
  -6   8  12      414.55      413.13     19.31 o 
  -5   8  12      378.30      371.60     16.53 o 
  -4   8  12       70.10       57.74      8.09 o 
  -3   8  12      101.71      109.56      9.35 o 
  -2   8  12        0.20       10.23      5.09 o 
  -1   8  12      290.02      270.68     14.33 o 
   0   8  12      172.17      168.64     11.80 o 
   1   8  12        1.85        1.39      5.92 o 
   2   8  12      501.72      508.21     21.99 o 
   3   8  12        3.67       -6.92      7.22 o 
   4   8  12      473.14      471.62     32.08 o 
  -9   9  12      136.95      110.95     19.21 o 
  -8   9  12      116.65      158.18     12.78 o 
  -7   9  12      690.66      699.70     23.52 o 
  -6   9  12        8.53       12.21      6.36 o 
  -5   9  12      326.20      307.03     15.90 o 
  -4   9  12      188.41      201.00     18.95 o 
  -3   9  12      155.81      138.00     10.69 o 
  -2   9  12      157.23      145.77     12.17 o 
  -1   9  12       68.86       53.16      8.75 o 
   0   9  12     1043.79     1049.23     30.37 o 
   1   9  12        2.00       -5.65      5.65 o 
   2   9  12     1023.55     1013.69     32.60 o 
   3   9  12       38.32       43.94     12.14 o 
  -6  10  12      464.26      423.73     28.21 o 
  -5  10  12      237.64      226.62     14.78 o 
  -4  10  12      252.16      272.81     15.51 o 
  -3  10  12      413.89      397.90     26.51 o 
  -2  10  12      510.40      530.84     26.45 o 
  -1  10  12       65.18       71.17      9.93 o 
   0  10  12      129.08      122.96     11.70 o 
   1  10  12       11.29       31.02      8.91 o 
 -13   0  13      224.71      213.27     23.22 o 
 -11   0  13      999.16     1004.94     51.14 o 
  -9   0  13     2683.68     2587.05     60.29 o 
  -7   0  13     6596.22     6576.36    115.24 o 
  -5   0  13     9532.27     9027.68    190.02 o 
  -3   0  13     7852.18     7315.96    122.91 o 
  -1   0  13     1381.86     1282.65     34.04 o 
   1   0  13     2672.79     2632.95     99.60 o 
   3   0  13     1299.94     1341.02     66.40 o 
   5   0  13     1199.68     1406.69     71.45 o 
   7   0  13     1768.14     2111.12     96.71 o 
 -14   1  13      108.39      140.89     15.68 o 
 -13   1  13       34.93       47.69      9.71 o 
 -12   1  13     1039.13     1102.80     36.37 o 
 -11   1  13        1.13       -0.05      5.85 o 
 -10   1  13      932.43      943.42     25.63 o 
  -9   1  13      130.70      129.59     10.35 o 
  -8   1  13       46.53       46.61      7.24 o 
  -7   1  13      583.16      587.74     17.97 o 
  -6   1  13      107.05      123.55      8.90 o 
  -5   1  13       48.81       73.79      8.93 o 
  -4   1  13      418.21      400.99     13.34 o 
  -3   1  13     1358.90     1347.18     23.34 o 
  -2   1  13     2968.44     2974.57     39.22 o 
  -1   1  13     1675.91     1596.08     25.57 o 
   0   1  13     1543.12     1507.95     29.86 o 
   1   1  13     2133.48     1974.48     58.15 o 
   2   1  13      708.26      746.50     59.18 o 
   3   1  13     1505.20     1493.06     50.46 o 
   4   1  13     1137.83     1091.37     42.83 o 
   5   1  13      465.36      506.07     29.08 o 
   6   1  13      517.74      587.18     32.65 o 
   7   1  13      304.53      317.32     25.77 o 
   8   1  13       33.32       40.16     13.86 o 
 -13   2  13       44.08       43.36      9.77 o 
 -12   2  13      188.74      231.62     14.43 o 
 -11   2  13       14.12       21.32      7.09 o 
 -10   2  13     1167.16     1221.68     31.64 o 
  -9   2  13        0.08        5.84      7.87 o 
  -8   2  13     1628.24     1660.53     33.54 o 
  -7   2  13      163.67      152.41     10.09 o 
  -6   2  13     1363.91     1336.94     28.21 o 
  -5   2  13        0.31       -2.15      3.89 o 
  -4   2  13      364.13      366.27     12.98 o 
  -3   2  13      765.02      751.26     16.86 o 
  -2   2  13      209.06      214.26      9.70 o 
  -1   2  13      134.08      129.38      7.89 o 
   0   2  13      365.67      350.41     12.03 o 
   1   2  13      452.05      433.09     24.95 o 
   2   2  13      177.25      205.76     15.47 o 
   3   2  13       46.44       41.97     11.47 o 
   4   2  13      233.87      263.36     21.14 o 
   5   2  13        0.76       10.86      9.54 o 
   6   2  13      179.01      204.52     21.14 o 
   7   2  13       24.26       41.35     13.75 o 
 -13   3  13       98.43      101.42     12.53 o 
 -12   3  13      973.90     1101.93     33.40 o 
 -11   3  13       96.61      105.65     11.81 o 
 -10   3  13      777.39      776.65     40.52 o 
  -9   3  13      175.26      182.78     14.53 o 
  -8   3  13      409.64      365.49     17.63 o 
  -7   3  13       67.39       95.87     10.23 o 
  -6   3  13        6.22        2.78      5.58 o 
  -5   3  13      809.80      801.33     24.69 o 
  -4   3  13      231.41      210.41     12.03 o 
  -3   3  13     1187.50     1172.12     30.32 o 
  -2   3  13     3205.20     3159.73     69.49 o 
  -1   3  13      156.45      135.67     10.72 o 
   0   3  13     2704.57     2703.15     43.99 o 
   1   3  13      850.81      843.72     26.89 o 
   2   3  13     3114.22     3081.34     78.91 o 
   3   3  13      603.98      609.88     49.08 o 
   4   3  13     2300.48     2217.94    100.32 o 
   5   3  13       89.15       83.00     23.82 o 
   6   3  13      665.11      669.79     53.41 o 
   7   3  13        1.68      -12.99     12.99 o 
 -13   4  13      465.76      555.61     24.84 o 
 -12   4  13      109.78      127.01     13.66 o 
 -11   4  13      278.41      278.26     25.84 o 
 -10   4  13       13.37        3.89      6.77 o 
  -9   4  13     1018.52     1092.63     32.19 o 
  -8   4  13      220.92      232.19     15.15 o 
  -7   4  13     3532.92     3476.72     64.23 o 
  -6   4  13      546.65      601.74     25.54 o 
  -5   4  13     3663.75     3425.72     71.76 o 
  -4   4  13      311.57      290.05     15.96 o 
  -3   4  13     2478.21     2417.31     48.33 o 
  -2   4  13      252.64      264.53     12.92 o 
  -1   4  13     3614.79     3396.36     53.45 o 
   0   4  13      771.74      776.99     24.27 o 
   1   4  13      103.66      109.18      9.83 o 
   2   4  13       86.49       93.28     14.01 o 
   3   4  13      480.59      477.80     44.75 o 
   4   4  13        0.35        9.38     15.16 o 
   5   4  13     1132.67     1092.01     70.01 o 
   6   4  13        0.76        0.00     14.44 o 
   7   4  13     1127.62     1167.79     75.78 o 
 -12   5  13      120.49      104.43     15.49 o 
 -11   5  13      262.07      280.85     21.08 o 
 -10   5  13      493.55      445.80     29.88 o 
  -9   5  13       60.06       48.04     10.78 o 
  -8   5  13        8.77       20.35      9.32 o 
  -7   5  13       15.49       18.10      8.01 o 
  -6   5  13        4.95       14.33      7.77 o 
  -5   5  13       36.45       32.42      8.85 o 
  -4   5  13      291.41      255.64     15.14 o 
  -3   5  13      971.33      924.74     29.03 o 
  -2   5  13     1070.98     1052.38     26.22 o 
  -1   5  13     1863.73     1867.96     36.04 o 
   0   5  13     3100.23     3052.08     50.41 o 
   1   5  13     1024.55     1037.14     30.52 o 
   2   5  13      919.43      945.62     40.03 o 
   3   5  13     1842.14     1874.79    117.28 o 
   4   5  13      614.81      654.63     54.13 o 
   6   5  13       76.18       88.78     26.70 o 
 -12   6  13      251.44      230.40     44.39 o 
 -11   6  13       24.98       43.65     10.17 o 
 -10   6  13      263.16      281.31     17.83 o 
  -9   6  13      211.46      203.56     15.39 o 
  -8   6  13      652.29      589.96     38.55 o 
  -7   6  13      421.43      412.28     19.72 o 
  -6   6  13      584.57      587.74     27.19 o 
  -5   6  13      244.74      252.64     19.38 o 
  -4   6  13      495.32      498.46     21.12 o 
  -3   6  13      711.03      721.48     21.76 o 
  -2   6  13       19.96       26.65      5.82 o 
  -1   6  13      556.59      530.08     18.40 o 
   0   6  13        6.15       14.84      5.59 o 
   1   6  13       75.62       87.63     10.16 o 
   2   6  13      299.30      277.97     15.87 o 
   3   6  13        2.42        2.67      7.98 o 
   4   6  13      217.78      144.35     30.31 o 
   5   6  13       45.96       43.31     22.37 o 
 -11   7  13      209.26      228.49     21.37 o 
 -10   7  13      630.34      651.64     26.71 o 
  -9   7  13      271.38      301.42     18.48 o 
  -8   7  13      161.12      161.50     14.07 o 
  -7   7  13      341.72      393.23     19.76 o 
  -6   7  13        6.46        0.83      5.91 o 
  -5   7  13      772.62      638.86     35.36 o 
  -4   7  13      738.90      708.71     29.90 o 
  -3   7  13       36.09       26.15      6.14 o 
  -2   7  13      392.80      403.35     14.98 o 
  -1   7  13       79.72       83.59      9.03 o 
   0   7  13     1438.86     1401.61     55.29 o 
   1   7  13        1.77        7.60     10.00 o 
   2   7  13      708.70      706.48     27.71 o 
   3   7  13       45.61       40.68     10.86 o 
   4   7  13      781.12      742.68     62.79 o 
  -9   8  13      844.58      823.08     29.89 o 
  -8   8  13      129.16      139.36     13.60 o 
  -7   8  13     1000.11     1051.42     32.51 o 
  -6   8  13      696.48      762.63     31.80 o 
  -5   8  13     1634.89     1600.20     36.04 o 
  -4   8  13      121.20      165.13     16.33 o 
  -3   8  13     1243.08     1186.84     27.67 o 
  -2   8  13       75.08       78.94      9.61 o 
  -1   8  13      252.82      247.73     14.24 o 
   0   8  13      244.57      241.68     16.24 o 
   1   8  13        1.10        4.06      6.49 o 
   2   8  13       41.21       39.99      9.79 o 
   3   8  13       10.17       14.69      9.44 o 
  -8   9  13        7.73       14.33     10.89 o 
  -7   9  13      100.36       87.08     10.53 o 
  -6   9  13       33.72       27.52      7.37 o 
  -5   9  13       25.76       23.81      7.08 o 
  -4   9  13      213.17      176.31     12.73 o 
  -3   9  13      286.15      281.43     15.92 o 
  -2   9  13      569.31      483.16     23.13 o 
  -1   9  13     1149.81     1145.21     56.75 o 
   0   9  13       79.06       81.62     11.72 o 
   1   9  13      421.41      437.23     21.82 o 
  -4  10  13        1.34        1.94      5.87 o 
  -3  10  13      235.68      205.24     22.40 o 
  -2  10  13      184.48      168.09     38.61 o 
 -12   0  14       67.16       82.33     16.58 o 
 -10   0  14       84.74       70.49     12.70 o 
  -8   0  14      311.85      350.25     19.77 o 
  -6   0  14     3352.01     3215.83     82.27 o 
  -4   0  14     1664.48     1581.31     41.56 o 
  -2   0  14      866.06      876.38     28.16 o 
   0   0  14      977.50     1049.75     40.55 o 
   2   0  14      507.17      472.03     38.97 o 
   4   0  14      158.44      128.47     24.54 o 
   6   0  14      188.88      207.14     30.31 o 
 -13   1  14        1.31        9.42      7.69 o 
 -12   1  14      449.67      488.51     20.13 o 
 -11   1  14       64.82       70.55     10.41 o 
 -10   1  14      543.43      587.58     20.52 o 
  -9   1  14       25.17       38.11      7.35 o 
  -8   1  14      626.73      619.09     19.67 o 
  -7   1  14        0.56        3.55      4.60 o 
  -6   1  14      105.44       81.13      8.12 o 
  -5   1  14       64.52       86.15      8.21 o 
  -4   1  14     2287.28     2204.11     36.06 o 
  -3   1  14        2.61        0.20      3.80 o 
  -2   1  14      565.36      604.29     17.94 o 
  -1   1  14      631.94      642.29     21.14 o 
   0   1  14     3031.55     3014.63     49.01 o 
   1   1  14      238.29      229.27     22.74 o 
   2   1  14     3344.93     3127.02     98.88 o 
   3   1  14      390.92      446.75     52.33 o 
   4   1  14      492.10      589.74     32.61 o 
   5   1  14      393.60      345.72     26.28 o 
   6   1  14      304.00      311.17     25.74 o 
   7   1  14      258.37      309.57     26.76 o 
 -13   2  14       24.03       23.01      8.92 o 
 -12   2  14        3.47       11.01      8.03 o 
 -11   2  14     1062.61     1170.93     34.09 o 
 -10   2  14       99.92       94.91     12.92 o 
  -9   2  14     3279.22     3276.49     68.44 o 
  -8   2  14        0.14        8.09      5.92 o 
  -7   2  14     3485.89     3464.05     75.42 o 
  -6   2  14      243.92      260.49     12.66 o 
  -5   2  14     5407.06     5311.53     75.09 o 
  -4   2  14      218.10      199.84     10.41 o 
  -3   2  14     4680.29     4509.07     55.48 o 
  -2   2  14       18.75       16.16      5.13 o 
  -1   2  14     1567.23     1535.86     35.56 o 
   0   2  14      164.35      163.29     10.32 o 
   1   2  14       74.32       81.18     13.75 o 
   2   2  14        6.82       12.18     10.23 o 
   3   2  14        1.00       20.87     10.92 o 
   4   2  14      249.16      230.76     21.66 o 
   5   2  14     1426.41     1482.41     54.21 o 
   6   2  14      123.18      130.60     18.86 o 
 -13   3  14       87.39      119.42     13.43 o 
 -12   3  14      299.91      285.88     18.12 o 
 -11   3  14      241.20      251.58     28.75 o 
 -10   3  14      188.84      203.30     15.09 o 
  -9   3  14       59.11       51.37      9.51 o 
  -8   3  14      206.01      199.66     14.38 o 
  -7   3  14        0.21        6.34      5.84 o 
  -6   3  14      238.91      234.28     14.73 o 
  -5   3  14      234.78      219.37     14.39 o 
  -4   3  14      178.66      190.44     13.72 o 
  -3   3  14      158.75      179.38     16.67 o 
  -2   3  14     2478.71     2329.42     46.76 o 
  -1   3  14     1512.00     1492.54     60.11 o 
   0   3  14     2204.80     2263.37     45.38 o 
   1   3  14     1339.14     1320.48     39.18 o 
   2   3  14     1586.89     1657.14     84.44 o 
   3   3  14     1687.40     1611.67     84.44 o 
   5   3  14     1424.41     1477.43     83.72 o 
   6   3  14      190.32      158.06     31.04 o 
 -12   4  14       86.47      119.79     13.75 o 
 -11   4  14       29.37       29.46      9.15 o 
 -10   4  14      377.00      395.27     20.39 o 
  -9   4  14        4.32        9.18      6.72 o 
  -8   4  14      327.14      344.43     18.13 o 
  -7   4  14        9.96       27.50      9.79 o 
  -6   4  14      228.13      253.21     17.79 o 
  -5   4  14      157.91      150.08     14.44 o 
  -4   4  14      835.37      813.82     35.00 o 
  -3   4  14      361.30      388.41     18.46 o 
  -2   4  14       76.36       76.98      8.44 o 
  -1   4  14      165.78      176.47     12.74 o 
   0   4  14       33.81       42.46      6.87 o 
   1   4  14      304.88      278.17     25.00 o 
   2   4  14      189.46      183.14     18.82 o 
   3   4  14      219.71      173.94     31.04 o 
   4   4  14        1.23        1.44     15.16 o 
   5   4  14       30.38       35.37     20.21 o 
   6   4  14       73.89      101.77     28.87 o 
 -12   5  14      621.64      687.63     32.30 o 
 -11   5  14       10.17        0.34      8.12 o 
 -10   5  14      996.69     1069.63     39.14 o 
  -9   5  14        1.16        5.33      8.31 o 
  -8   5  14      449.23      441.88     27.60 o 
  -7   5  14      201.45      198.91     17.21 o 
  -6   5  14        0.22       10.86      7.11 o 
  -5   5  14      354.61      349.18     20.64 o 
  -4   5  14      132.82      114.87     10.34 o 
  -3   5  14      437.86      444.61     22.30 o 
  -2   5  14      732.78      677.56     20.83 o 
  -1   5  14       41.41       31.76      6.62 o 
   0   5  14     2304.50     2292.03     61.67 o 
   1   5  14      317.14      327.48     16.83 o 
   2   5  14      998.04      963.74     35.46 o 
   3   5  14       55.56       29.59     20.93 o 
   4   5  14      566.41      642.36     55.57 o 
   5   5  14       47.54       67.12     25.26 o 
 -11   6  14      805.65      857.30     31.29 o 
 -10   6  14      110.43      111.70     16.46 o 
  -9   6  14     1292.27     1279.78     40.11 o 
  -8   6  14       84.87      102.93     12.09 o 
  -7   6  14     3023.04     3067.07     61.49 o 
  -6   6  14      492.08      514.49     21.99 o 
  -5   6  14     1980.69     1878.40     43.81 o 
  -4   6  14     1006.77      965.78     30.16 o 
  -3   6  14     1402.64     1413.12     32.57 o 
  -2   6  14      553.98      577.16     19.98 o 
  -1   6  14      462.72      476.58     18.16 o 
   0   6  14       75.43       80.27     10.28 o 
   1   6  14       49.21       44.90      8.94 o 
   2   6  14       44.55       61.22     12.10 o 
   3   6  14      301.45      317.57     42.58 o 
   4   6  14        4.39       29.59     20.93 o 
 -10   7  14       32.32       37.81      9.79 o 
  -9   7  14      129.77      155.12     14.58 o 
  -8   7  14        4.99       13.00      7.05 o 
  -7   7  14       17.37       31.58      8.62 o 
  -6   7  14        7.17        7.73      7.35 o 
  -5   7  14       66.99       70.59     10.23 o 
  -4   7  14      297.60      288.93     16.54 o 
  -3   7  14      189.50      194.96     11.76 o 
  -2   7  14      790.40      750.84     23.56 o 
  -1   7  14       95.96       87.47      9.54 o 
   0   7  14      422.09      381.80     19.39 o 
   1   7  14     1177.35     1153.78     39.17 o 
   2   7  14      396.98      384.57     23.58 o 
   3   7  14      564.01      566.49     29.62 o 
  -8   8  14       60.32       62.21     11.81 o 
  -7   8  14       83.53       98.12     12.19 o 
  -6   8  14      101.73      121.67     11.48 o 
  -5   8  14      150.33      167.52     12.51 o 
  -4   8  14      322.04      298.81     15.62 o 
  -3   8  14      559.96      581.69     21.79 o 
  -2   8  14      348.12      326.87     18.12 o 
  -1   8  14      404.63      384.19     19.15 o 
   0   8  14        0.37        3.68      6.43 o 
   1   8  14      247.52      266.36     17.65 o 
   2   8  14       33.07       31.37     10.91 o 
  -6   9  14       13.98       11.50      6.74 o 
  -5   9  14       59.94       47.29      9.64 o 
  -4   9  14       61.89       51.23      8.77 o 
  -3   9  14       94.39       77.50     11.02 o 
  -2   9  14      617.88      560.18     22.01 o 
  -1   9  14       11.51       11.62      7.92 o 
 -13   0  15      154.01      139.54     21.65 o 
 -11   0  15      562.60      506.33     31.87 o 
  -9   0  15     2679.86     2805.81     79.44 o 
  -7   0  15     4585.55     4547.07    142.55 o 
  -5   0  15     2528.88     2469.82     68.63 o 
  -3   0  15     2675.68     2707.21     59.24 o 
  -1   0  15     1444.62     1381.15     38.30 o 
   1   0  15       12.40       23.82     15.88 o 
   3   0  15       64.38       78.67     21.65 o 
   5   0  15      783.49      819.91     57.74 o 
 -13   1  15       73.69       67.55     11.94 o 
 -12   1  15      422.15      471.54     30.38 o 
 -11   1  15      382.05      391.38     18.11 o 
 -10   1  15      271.25      273.88     15.07 o 
  -9   1  15       52.92       42.81      7.95 o 
  -8   1  15        8.30       11.87      5.67 o 
  -7   1  15       60.39       46.30      7.41 o 
  -6   1  15        1.19       11.74      5.75 o 
  -5   1  15       18.67       32.26      6.41 o 
  -4   1  15      508.69      488.89     15.69 o 
  -3   1  15       38.00       52.96      6.20 o 
  -2   1  15      696.99      698.92     26.02 o 
  -1   1  15      773.69      783.79     21.42 o 
   0   1  15      957.92      954.78     36.02 o 
   1   1  15      311.45      348.20     24.94 o 
   2   1  15     1287.72     1336.80     50.17 o 
   3   1  15     1026.66      993.37     43.34 o 
   4   1  15     1018.38     1057.92     45.92 o 
   5   1  15     1192.01     1307.67     53.05 o 
   6   1  15       76.35       71.80     16.82 o 
 -12   2  15        5.20       15.79      8.52 o 
 -11   2  15       17.04       15.82      7.84 o 
 -10   2  15        7.98       20.29      8.01 o 
  -9   2  15       10.65       26.85      7.83 o 
  -8   2  15      388.69      390.08     28.23 o 
  -7   2  15       18.67       18.24      7.08 o 
  -6   2  15      765.33      750.41     33.80 o 
  -5   2  15      145.97      150.33     13.39 o 
  -4   2  15     1351.93     1270.48     29.61 o 
  -3   2  15       28.49       29.46      7.52 o 
  -2   2  15     1911.09     1855.54     40.29 o 
  -1   2  15      387.36      386.44     17.06 o 
   0   2  15     1023.17     1026.24     82.28 o 
   1   2  15       10.06        1.75      8.66 o 
   2   2  15      435.64      513.89     46.91 o 
   3   2  15      318.80      289.42     36.09 o 
   4   2  15        1.45       24.54     18.04 o 
   5   2  15        0.12        0.72     14.44 o 
 -12   3  15      434.31      541.88     24.55 o 
 -11   3  15        9.91       16.94      9.28 o 
 -10   3  15      678.17      716.42     36.46 o 
  -9   3  15      121.30      107.80     11.99 o 
  -8   3  15      499.45      515.38     21.63 o 
  -7   3  15        7.91        5.59      6.09 o 
  -6   3  15       63.53       59.24      9.56 o 
  -5   3  15        3.06        8.66      6.34 o 
  -4   3  15      205.71      219.91     14.78 o 
  -3   3  15      216.94      231.16     25.11 o 
  -2   3  15     1796.93     1795.77     56.05 o 
  -1   3  15      104.75       96.98     12.41 o 
   0   3  15     1489.67     1518.24     42.97 o 
   1   3  15      486.43      490.38     28.85 o 
   2   3  15     1672.61     1670.13     88.05 o 
   3   3  15      243.11      267.77     36.81 o 
   4   3  15      641.22      565.13     51.97 o 
   5   3  15      200.82      278.60     39.70 o 
 -12   4  15       38.41       46.97     11.04 o 
 -11   4  15      551.40      584.04     25.26 o 
 -10   4  15        6.18       13.29      8.19 o 
  -9   4  15     2051.39     2073.60     55.11 o 
  -8   4  15      265.15      257.61     16.58 o 
  -7   4  15     3217.33     3279.93     73.47 o 
  -6   4  15       35.84       53.89     16.90 o 
  -5   4  15     3250.92     3127.38     69.83 o 
  -4   4  15      239.27      241.86     27.92 o 
  -3   4  15     2306.06     2157.47     47.39 o 
  -2   4  15      321.88      303.97     14.56 o 
  -1   4  15      587.19      577.52     26.56 o 
   0   4  15        2.44        8.88      5.50 o 
   1   4  15        9.76       -1.99      6.67 o 
   2   4  15        1.50       -6.50     15.16 o 
   3   4  15      226.09      203.53     35.37 o 
   4   4  15        0.49       34.64     20.93 o 
   5   4  15      142.79      184.77     34.64 o 
 -11   5  15      163.13      195.84     25.24 o 
 -10   5  15        7.34       12.75      8.75 o 
  -9   5  15      214.95      236.20     25.22 o 
  -8   5  15        0.53       -1.76      6.91 o 
  -7   5  15      289.28      314.88     20.78 o 
  -6   5  15       83.65       74.61     12.31 o 
  -5   5  15       26.99       27.85      9.57 o 
  -4   5  15      673.88      680.70     24.03 o 
  -3   5  15      193.36      173.76     12.22 o 
  -2   5  15     1157.59     1179.69     33.27 o 
  -1   5  15      132.62      159.86     11.35 o 
   0   5  15      909.52      876.23     27.50 o 
   1   5  15      759.89      704.96     30.24 o 
   2   5  15      709.61      713.87     77.23 o 
   3   5  15     1223.42     1336.68     83.00 o 
   4   5  15      173.85      111.87     31.76 o 
 -10   6  15        1.85        4.39      7.12 o 
  -9   6  15       10.28       17.49      8.13 o 
  -8   6  15      104.13      109.06     12.73 o 
  -7   6  15        2.17        6.88      9.79 o 
  -6   6  15      287.25      263.84     28.54 o 
  -5   6  15      206.17      192.49     14.62 o 
  -4   6  15      432.43      453.99     18.89 o 
  -3   6  15       66.53       80.69      9.76 o 
  -2   6  15      330.07      334.38     15.99 o 
  -1   6  15      588.24      593.26     20.52 o 
   0   6  15      382.75      360.87     18.70 o 
   1   6  15      445.23      433.03     24.94 o 
   2   6  15       17.38       15.09      8.80 o 
   3   6  15      161.70      150.54     23.97 o 
  -9   7  15        8.87        9.09      7.58 o 
  -8   7  15       90.81       86.11     11.82 o 
  -7   7  15        1.83        6.89      8.65 o 
  -6   7  15        1.88       -3.06      5.74 o 
  -5   7  15        6.58        9.28      6.67 o 
  -4   7  15        4.77        8.93      5.88 o 
  -3   7  15       14.17       10.36      6.25 o 
  -2   7  15      763.65      760.26     24.33 o 
  -1   7  15      231.48      211.75     15.55 o 
   0   7  15      233.88      240.16     16.42 o 
   1   7  15       19.42       18.45      9.64 o 
   2   7  15      982.80     1018.10     39.08 o 
  -7   8  15     1389.90     1470.49     40.84 o 
  -6   8  15      161.86      223.54     14.70 o 
  -5   8  15      939.72      903.67     27.07 o 
  -4   8  15      368.95      432.37     20.88 o 
  -3   8  15      591.46      609.51     22.85 o 
  -2   8  15      326.57      335.44     17.49 o 
  -1   8  15       68.88       71.67     11.82 o 
   0   8  15      340.86      347.64     22.61 o 
 -12   0  16      192.96      181.59     22.46 o 
 -10   0  16      122.64      133.59     28.87 o 
  -8   0  16      301.57      321.04     23.84 o 
  -6   0  16      494.00      504.40     28.29 o 
  -4   0  16     2984.25     3012.96     65.93 o 
  -2   0  16     1457.52     1522.26     41.63 o 
   0   0  16      629.70      658.62     33.67 o 
   2   0  16      853.39      742.68     53.41 o 
   4   0  16      138.98      123.42     28.15 o 
 -12   1  16      331.24      378.06     21.25 o 
 -11   1  16       77.91       70.85     11.52 o 
 -10   1  16      487.10      468.97     34.69 o 
  -9   1  16      445.39      392.70     19.57 o 
  -8   1  16      196.36      198.82     14.34 o 
  -7   1  16      477.52      463.82     20.19 o 
  -6   1  16       52.88       56.00      7.96 o 
  -5   1  16       40.33       32.69      7.82 o 
  -4   1  16        7.30        8.80      5.24 o 
  -3   1  16      238.99      237.52     11.78 o 
  -2   1  16      585.85      647.44     20.10 o 
  -1   1  16      200.49      242.63     14.97 o 
   0   1  16     1086.51     1114.37     45.84 o 
   1   1  16     1171.53     1157.90     33.40 o 
   2   1  16      418.54      456.96     30.29 o 
   3   1  16      949.39      991.26     45.06 o 
   4   1  16      355.58      349.35     28.57 o 
 -12   2  16       21.28       16.68      8.87 o 
 -11   2  16      843.95      898.41     51.46 o 
 -10   2  16       15.60       24.49      8.16 o 
  -9   2  16      999.49     1057.01     33.65 o 
  -8   2  16       21.27       19.57      7.45 o 
  -7   2  16     2052.23     2151.51     49.38 o 
  -6   2  16       15.29       10.78      6.88 o 
  -5   2  16     3950.95     3851.93     69.36 o 
  -4   2  16      723.20      666.75     30.30 o 
  -3   2  16      829.55      869.46     27.16 o 
  -2   2  16        5.29        6.59      6.29 o 
  -1   2  16      534.98      497.51     30.62 o 
   0   2  16      147.10      153.94     19.60 o 
   1   2  16      191.35      195.35     22.09 o 
   2   2  16      245.37      203.53     32.48 o 
   3   2  16      186.77      151.57     29.59 o 
   4   2  16        2.64        8.66     17.32 o 
 -11   3  16      133.65      153.83     17.19 o 
 -10   3  16      187.15      176.05     15.05 o 
  -9   3  16      487.72      547.26     23.31 o 
  -8   3  16        6.07        9.18      7.07 o 
  -7   3  16      168.21      189.72     14.75 o 
  -6   3  16      271.83      263.75     16.47 o 
  -5   3  16      122.74      147.58     14.85 o 
  -4   3  16      219.95      261.18     16.32 o 
  -3   3  16        0.50        2.99      6.44 o 
  -2   3  16      615.50      620.89     22.62 o 
  -1   3  16       39.82       44.26     10.05 o 
   0   3  16      786.38      826.11     41.77 o 
   1   3  16      982.01      983.19     47.16 o 
   2   3  16      181.01      222.05     25.26 o 
   3   3  16      512.15      503.78     51.24 o 
   4   3  16       51.96       59.91     25.98 o 
 -11   4  16        0.80        3.04     10.73 o 
 -10   4  16       18.35       22.04      8.85 o 
  -9   4  16        3.58        0.70     11.67 o 
  -8   4  16      146.16      187.48     17.32 o 
  -7   4  16      108.44      130.53     14.99 o 
  -6   4  16      980.01      921.76     34.58 o 
  -5   4  16        5.80        0.26      7.07 o 
  -4   4  16      574.40      536.29     48.86 o 
  -3   4  16       88.88       95.71     11.50 o 
  -2   4  16     2571.02     2602.43     56.67 o 
  -1   4  16      281.75      309.23     20.36 o 
   0   4  16     1643.59     1561.70     46.59 o 
   1   4  16      301.95      321.67     57.02 o 
   2   4  16      373.06      346.54     30.62 o 
   3   4  16       14.23       22.37     20.21 o 
 -10   5  16      278.98      293.38     22.35 o 
  -9   5  16        0.12        0.46      7.41 o 
  -8   5  16       74.73       70.36     12.77 o 
  -7   5  16      187.54      208.64     25.19 o 
  -6   5  16      126.36      122.69     23.99 o 
  -5   5  16        2.69       -1.35      6.07 o 
  -4   5  16       79.09       58.08      9.14 o 
  -3   5  16        5.20        4.28      5.58 o 
  -2   5  16      118.25      132.72     12.80 o 
  -1   5  16      239.79      240.30     15.56 o 
   0   5  16      941.22     1000.75     72.40 o 
   1   5  16       98.71      115.69     15.04 o 
   2   5  16      392.39      334.67     31.87 o 
   3   5  16      423.89      477.90     37.51 o 
  -9   6  16      787.93      847.70     37.09 o 
  -8   6  16        0.76        6.62      6.82 o 
  -7   6  16      837.68      856.38     34.60 o 
  -6   6  16      421.82      428.84     23.89 o 
  -5   6  16     1142.38     1165.34     34.53 o 
  -4   6  16      107.20      112.51     11.40 o 
  -3   6  16     1085.73     1095.94     48.65 o 
  -2   6  16      122.36      134.73     11.56 o 
  -1   6  16       60.57       70.36     10.41 o 
   0   6  16       67.49       52.63      9.54 o 
   1   6  16        8.73       18.65      9.58 o 
  -7   7  16      191.48      217.10     18.13 o 
  -6   7  16      508.84      530.49     26.36 o 
  -5   7  16       14.02       25.19      8.40 o 
  -4   7  16      528.10      563.08     23.68 o 
  -3   7  16       44.92       70.09      9.81 o 
  -2   7  16      259.91      252.32     15.32 o 
  -1   7  16      660.03      662.19     26.03 o 
   0   7  16      194.41      192.60     20.49 o 
 -11   0  17      267.42      308.73     33.20 o 
  -9   0  17      971.64      933.57     84.44 o 
  -7   0  17     2085.92     2127.35     64.89 o 
  -5   0  17      256.27      276.51     52.69 o 
  -3   0  17     1309.62     1254.27     38.52 o 
  -1   0  17      897.98      978.02     65.32 o 
   1   0  17        9.65       16.55     10.75 o 
   3   0  17       11.15       19.49     19.49 o 
 -11   1  17      420.90      431.00     22.34 o 
 -10   1  17       19.43       28.41      8.87 o 
  -9   1  17      510.07      510.20     34.56 o 
  -8   1  17       42.47       36.19      8.99 o 
  -7   1  17      388.75      364.54     24.06 o 
  -6   1  17       64.60       66.11     10.14 o 
  -5   1  17      212.64      204.62     21.52 o 
  -4   1  17      108.59      118.34     11.87 o 
  -3   1  17        9.31        7.98      6.60 o 
  -2   1  17      220.48      262.63     17.88 o 
  -1   1  17      162.61      141.02     18.86 o 
   0   1  17      306.03      298.05     25.46 o 
   1   1  17      691.80      782.94     40.55 o 
   2   1  17      571.80      564.78     79.75 o 
   3   1  17     1036.98      967.87     67.84 o 
 -11   2  17       64.78       74.78     11.76 o 
 -10   2  17        2.58       -0.35      6.93 o 
  -9   2  17        2.73        6.75     10.03 o 
  -8   2  17      350.14      397.04     20.00 o 
  -7   2  17      104.12      113.69     12.15 o 
  -6   2  17      849.91      852.83     28.31 o 
  -5   2  17        1.58        4.33      6.44 o 
  -4   2  17     2692.02     2837.67     60.42 o 
  -3   2  17       10.93       -3.31      6.77 o 
  -2   2  17     1767.18     1873.68     64.04 o 
  -1   2  17      142.42      138.53     19.37 o 
   0   2  17     1597.60     1574.06     59.65 o 
   1   2  17       16.85       10.83     12.25 o 
   2   2  17      457.25      473.18     34.42 o 
   3   2  17        0.79        1.44     15.88 o 
 -10   3  17      331.08      372.25     20.97 o 
  -9   3  17      285.32      290.32     18.39 o 
  -8   3  17      197.45      217.66     16.03 o 
  -7   3  17      252.48      245.58     16.83 o 
  -6   3  17       17.93       20.60      8.66 o 
  -5   3  17       24.90       31.42      9.30 o 
  -4   3  17       36.63       40.04     10.62 o 
  -3   3  17       55.38       62.51      9.59 o 
  -2   3  17      104.90      104.55     13.89 o 
  -1   3  17      482.04      482.99     24.75 o 
   0   3  17       48.39       59.18     19.85 o 
   1   3  17      467.79      500.38     35.44 o 
   2   3  17      180.54      215.99     25.74 o 
 -10   4  17        0.80        0.25      7.63 o 
  -9   4  17      637.95      679.39     31.11 o 
  -8   4  17        7.28       23.83      9.61 o 
  -7   4  17      632.65      631.35     29.43 o 
  -6   4  17        0.65       10.92      8.35 o 
  -5   4  17      743.75      708.93     30.13 o 
  -4   4  17       73.94       99.65     15.11 o 
  -3   4  17      992.65     1005.51     31.37 o 
  -2   4  17      196.32      191.14     14.83 o 
  -1   4  17       96.79      103.74     13.62 o 
   0   4  17      135.03      158.06     17.86 o 
   1   4  17       58.50       76.17     18.29 o 
   2   4  17       65.59       53.65     17.47 o 
  -9   5  17      436.36      458.15     26.91 o 
  -8   5  17       44.11       54.32     11.84 o 
  -7   5  17      311.61      315.65     22.21 o 
  -6   5  17      238.98      270.96     20.78 o 
  -5   5  17       74.14       80.95     11.44 o 
  -4   5  17      714.03      678.53     23.74 o 
  -3   5  17       28.68       30.98      9.09 o 
  -2   5  17      370.28      423.70     25.25 o 
  -1   5  17      106.53      123.23     15.63 o 
   0   5  17       59.15       67.07     12.90 o 
   1   5  17      438.29      527.75     37.96 o 
  -7   6  17       10.77       27.17      9.11 o 
  -6   6  17      765.80      793.39     29.42 o 
  -5   6  17      136.28      148.89     14.69 o 
  -4   6  17      727.63      767.07     29.56 o 
  -3   6  17      383.73      415.48     22.10 o 
  -2   6  17     1519.21     1507.86     51.98 o 
  -1   6  17       27.72       28.60      8.76 o 
 -10   0  18       88.64      101.05     26.70 o 
  -8   0  18      105.33       98.16     24.54 o 
  -6   0  18     2448.54     2521.80    106.82 o 
  -4   0  18     1390.23     1370.69     50.25 o 
  -2   0  18     2236.80     2340.38     97.44 o 
   0   0  18     1527.06     1523.05     56.64 o 
   2   0  18      987.42      983.73     47.33 o 
 -10   1  18       31.49       35.80     11.47 o 
  -9   1  18      436.30      484.61     26.22 o 
  -8   1  18      166.16      185.86     23.22 o 
  -7   1  18      150.05      173.41     16.41 o 
  -6   1  18       36.28       28.37      9.40 o 
  -5   1  18       71.98       80.29     15.69 o 
  -4   1  18       83.01       93.46     11.36 o 
  -3   1  18       13.03       13.08      8.43 o 
  -2   1  18        3.42       17.92     11.21 o 
  -1   1  18      198.17      232.48     23.22 o 
   0   1  18       56.01       81.33     16.84 o 
   1   1  18      488.54      531.49     35.11 o 
 -10   2  18       68.70       76.70     11.96 o 
  -9   2  18      307.44      341.74     19.94 o 
  -8   2  18       99.67      108.01     12.50 o 
  -7   2  18      424.62      399.65     20.65 o 
  -6   2  18       14.49       13.97      7.46 o 
  -5   2  18      474.27      477.45     25.21 o 
  -4   2  18        0.25        1.68      6.41 o 
  -3   2  18      313.39      324.07     20.91 o 
  -2   2  18       40.16       46.38     14.80 o 
  -1   2  18      293.38      280.46     26.03 o 
   0   2  18       36.75       56.57     16.07 o 
   1   2  18      137.67      141.38     21.69 o 
  -9   3  18      270.51      289.12     25.42 o 
  -8   3  18        4.37        1.60      6.84 o 
  -7   3  18      558.45      590.97     25.07 o 
  -6   3  18        7.49        7.17      8.59 o 
  -5   3  18      122.47      112.36     14.28 o 
  -4   3  18       72.86       70.39     11.37 o 
  -3   3  18        0.89       -5.18      7.40 o 
  -2   3  18       67.45       83.43     18.03 o 
  -1   3  18      525.35      618.82     37.76 o 
   0   3  18       51.99       28.52     14.26 o 
   1   3  18      316.38      324.78     36.81 o 
  -8   4  18      180.95      191.61     18.31 o 
  -7   4  18        5.63       12.73      9.53 o 
  -6   4  18      880.59      937.29     36.38 o 
  -5   4  18      134.18      155.63     19.84 o 
  -4   4  18     1976.89     1968.76     47.97 o 
  -3   4  18      211.46      221.08     16.51 o 
  -2   4  18     1420.53     1471.61     74.84 o 
  -1   4  18      113.67      131.28     38.25 o 
   0   4  18     1267.16     1370.61    101.05 o 
  -7   5  18        4.03       -4.59      7.33 o 
  -6   5  18      181.54      180.25     16.93 o 
  -5   5  18       11.55       -2.80      6.76 o 
  -4   5  18       79.95       85.24     12.53 o 
  -3   5  18       84.96       94.85     12.80 o 
  -2   5  18        1.20        5.59      6.22 o 
  -7   0  19        2.24       -5.05     12.27 o 
  -5   0  19      704.66      674.12     51.24 o 
  -3   0  19      740.77      775.88     54.13 o 
  -8   1  19      264.21      268.69     20.28 o 
  -7   1  19      470.34      413.15     34.44 o 
  -6   1  19       19.48       33.73     10.53 o 
  -5   1  19        8.85        5.68      7.85 o 
  -4   1  19      115.93      129.26     23.10 o 
  -3   1  19       57.29       72.88     16.95 o 
  -2   1  19       24.88       27.33     12.67 o 
  -1   1  19      140.37      196.08     22.60 o 
  -8   2  19      441.72      481.13     23.40 o 
  -7   2  19        1.14        1.01      7.50 o 
  -6   2  19      737.87      766.09     28.46 o 
  -5   2  19        2.67        4.69      9.70 o 
  -4   2  19     1141.48     1178.50     41.12 o 
  -3   2  19       65.00       76.53     19.13 o 
  -2   2  19     1910.83     1968.43     86.61 o 
  -1   2  19        0.43       -3.84     13.35 o 
  -7   3  19       95.90      103.45     14.92 o 
  -6   3  19      138.69      172.39     18.06 o 
  -5   3  19        6.56       11.19      8.73 o 
  -4   3  19      226.88      218.75     20.21 o 
  -3   3  19      219.57      210.74     25.74 o 
  -2   3  19      252.02      234.69     26.28 o 
                                                 
